# Supplementary material for: Matrix-comparative genomic hybridization from multicenter formalin-fixed paraffin-embedded colorectal cancer tissue blocks
Source: BMC Cancer. 2007 Apr 2;7:58. doi: 10.1186/1471-2407-7-58 (PMC3225877; doi:10.1186/1471-2407-7-58)
Supplement: Additional file 2 — Clone list standard chip. List of the clones included in the standard chip together with their genomic localization. [file 1471-2407-7-58-S2.xls]

## Sheet: Tabelle1
BAC and PAC Clonelist
In-house clone name	Chromosomal localization	Gene	RZPD-Clonename	NCBI-Clone name
RP11-82D16_1p36.33_	1p36.33		753D1682	RP11-82D16
RP4-650H14_1p36.3_ TNFRSF12	1p36.3	TNFRSF12	704H14650	RP4-650H14
RP5-1092a11_1p36.3_ TP73	1p36.3	TP73	704A111092	RP5-1092a11
RP11-62M23_1p36.32-1p36.33_	1p36.32-1p36.33		753M2362	RP11-62M23
RP11-62M23_1p36.3_	1p36.3		753M2362	RP11-62M23
RP1-286d6_1p36.3_	1p36.3		704D06286	RP1-286d6
RP3-467L1_1p36.3_ UTS2	1p36.3	UTS2	704L01467	RP3-467L1
RP1-120g22_1p_	1p		704G22120	RP1-120g22
RP11-83p13_1p36.22_	1p36.22		753P1383	RP11-83p13
RP11-77l10_1p36.22_	1p36.22		753L1077	RP11-77l10
RP11-383e6_1p36.22_	1p36.22		753E06383	RP11-383e6
RP11-340b24_1p36.22_	1p36.22		753B24340	RP11-340b24
RP11-265F14_1p36.21-1p36.21_	1p36.21-1p36.21		753F14265	RP11-265F14
RP11-224F8_1p36.1_	1p36.1		753F08224	RP11-224F8
RP1-150o5_1p36_ E2F2	1p36	E2F2	704O05150	RP1-150o5
RP11-276L11_1p34.2-34.3_	1p34.2-34.3		753L11276	RP11-276L11
RP11-235B24_1p32_	1p32		753B24235	RP11-235B24
RP11-116m11_1p32_	1p32		753M11116	RP11-116m11
RP11-246N19_1p31.2-1p31.3_	1p31.2-1p31.3		753N19246	RP11-246N19
RP11-89A19_1p31.2-1p31.3_	1p31.2-1p31.3		753A1989	RP11-89A19
RP11-203A2_1p22.1-1p22.3_	1p22.1-1p22.3		753A02203	RP11-203A2
RP11-254E16_1p22_	1p22		753E16254	RP11-254E16
RP11-246O4_1p22_	1p22		753O04246	RP11-246O4
RP11-182H2_1p21_	1p21		753H02182	RP11-182H2
RP11-284N8_1p13.3-1p13.3_	1p13.3-1p13.3		753N08284	RP11-284N8
RP11-72M14_1p13_	1p13		753M1472	RP11-72M14
RP11-30I17_1q11-1q12_	1q11-1q12		753I1730	RP11-30I17
RP11-105E14_1q21.1_	1q21.1		753E14105	RP11-105E14
RP11-71L20_1q21.2/q22b_	1q21.2/q22b		753L2071	RP11-71L20
RP11-214H6_1q23.1_	1q23.1		753H06214	RP11-214H6
RP11-167M6_1q23/24.2_	1q23/24.2		753M06167	RP11-167M6
RP11-567D17_1q24.3-1q25.3_	1q24.3-1q25.3		753D17567	RP11-567D17
RP11-886E5_1q31_ RGS-2	1q31	RGS-2	753E05886	RP11-886E5
RP11-156A19_1q31.1-1q31.3_	1q31.1-1q31.3		753A19156	RP11-156A19
RP11-276c1_1q32_	1q32		753C01276	RP11-276c1
RP11-167J2_1q32_	1q32		753J02167	RP11-167J2
RP11-45F21_1q32.2_	1q32.2		753F2145	RP11-45F21
RP11-193p21_1q32.2_	1q32.2		753P21193	RP11-193p21
RP11-45L21_1q41_	1q41		753L2145	RP11-45L21
RP11-210F8_1q43_	1q43		753F08210	RP11-210F8
RP11-172P12_1q44_	1q44		753P12172	RP11-172P12
RP11-200F14_2p25.2_	2p25.2		753F14200	RP11-200F14
RP11-87J7_2p25.1_	2p25.1		753J0787	RP11-87J7
RP5-1128B3_2p24.1_MYCN	2p24.1	MYCN	704B031128	RP5-1128B3
RP1-69D13_2p24.1_ MYCN	2p24.1	MYCN	704D1369	RP1-69D13
RP5-1101H3_2p24_MYCN	2p24	MYCN	704H031101	RP5-1101H3
RP5-1107J18_2p24.1_ MYCN	2p24.1	MYCN	704J181107	RP5-1107J18
RP11-355h10_2p24.1_MYCN	2p24.1	MYCN	753H10355	RP11-355h10
RP11-57F9_2p23_	2p23		753F0957	RP11-57F9
RP11-163N11_2p22_	2p22		753N11163	RP11-163N11
RP11-81L7_2p16.1_	2p16.1		753L0781	RP11-81L7
RP11-87C16_2p12-2p13_	2p12-2p13		753C1687	RP11-87C16
RP11-91E19_2p13-p12_	2p13-p12		753E1991	RP11-91E19
RP11-91G19_2p13-p12_ REL	2p13-p12	REL	753G1991	RP11-91G19
RP11-373L24_2p13-p12_ REL	2p13-p12	REL	753L24373	RP11-373L24
RP11-84M16_2p11.2_	2p11.2		753M1684	RP11-84M16
RP11-693c22_2q cen_ MAL	2q cen	MAL	753C22693	RP11-693c22
RP11-189L8_2q_	2q		753L0189	RP11-189L8
RP11-89O22_2q_	2q		753O2289	RP11-89O22
RP11-8C18_2q12_	2q12		753C188	RP11-8C18
RP11-95h5_2q12-13_	2q12-13		753H0595	RP11-95h5
RP11-218F21_2q14.1_	2q14.1		753F21218	RP11-218F21
RP11-9L19_2q21_	2q21		753L199	RP11-9L19
RP11-13c20_2q22-2q23_	2q22-2q23		753C2013	RP11-13c20
RP11-50J20_2q24.2_	2q24.2		753J2050	RP11-50J20
RP11-245c23_2q26.3_PIK3CA	2q26.3	PIK3CA	753C23245	RP11-245c23
RP11-682a21_2q26.3_PIK3CA	2q26.3	PIK3CA	753A21682	RP11-682a21
RP11-61N23_2q31_	2q31		753N2361	RP11-61N23
RP11-30M1_2q32.3_	2q32.3		753M0130	RP11-30M1
RP11-47E6_2q33_	2q33		753E0647	RP11-47E6
RP11-53G6_2q35_	2q35		753G0653	RP11-53G6
RP11-247e23_2q35-36_	2q35-36		753E23247	RP11-247e23
RP11-156M13_2q37.1-2q37.2_	2q37.1-2q37.2		753M13156	RP11-156M13
RP11-204C23_3p26_	3p26		753C23204	RP11-204C23
RP11-854A2_3p25_	3p25		753A02854	RP11-854A2
RP11-245E5_3p24_	3p24		753E05245	RP11-245E5
RP11-286G5_3P22_	3P22		753G05286	RP11-286G5
RP11-189H19_3p21.3_	3p21.3		753H19189	RP11-189H19
RP11-804H8_3p21.2_	3p21.2		753H08804	RP11-804H8
RP11-154H23_3p14.1_	3p14.1		753H23154	RP11-154H23
RP11-89O2_3p14_	3p14		753O0289	RP11-89O2
RP11-12P11_3q13.2_	3q13.2		753P1112	RP11-12P11
RP11-359H3_3q13.33_	3q13.33		753H03359	RP11-359H3
RP11-205A6_3q21_	3q21		753A06205	RP11-205A6
RP11-220J13_3q22_	3q22		753J13220	RP11-220J13
RP11-229G6_3q24_	3q24		753G06229	RP11-229G6
RP11-151A21_3q26_	3q26		753A21151	RP11-151A21
RP11-478O19_3q26.1_	3q26.1		753O19478	RP11-478O19
RP11-264d7_3q26.2_	3q26.2		753D07264	RP11-264d7
RP11-297J9_3q26.2_	3q26.2		753J09297	RP11-297J9
RP11-250A4_3q26.31_	3q26.31		753A04250	RP11-250A4
RP11-26K1_3q26.31_	3q26.31		753K0126	RP11-26K1
RP11-172G5_3q26.32_	3q26.32		753G05172	RP11-172G5
RP11-91A17_3q26.32_	3q26.32		753A1791	RP11-91A17
RP11-292L5_3q26.33_	3q26.33		753L05292	RP11-292L5
RP11-595B12_3q27_ BCL6	3q27	BCL6	753B12595	RP11-595B12
RP11-125E8_3q27_	3q27		753E08125	RP11-125E8
RP11-118F4_3q27_	3q27		753F04118	RP11-118F4
2091/K6_3q27_	3q27		2091/K6	2091/K6
RP11-91K9_3q27.1_	3q27.1		753K0991	RP11-91K9
RP11-12L14_3q27.1_	3q27.1		753L1412	RP11-12L14
RP11-510K16_3q27.2_	3q27.2		753K16510	RP11-510K16
RP11-275H4_3q27.2_	3q27.2		753H04275	RP11-275H4
RP11-379C23_3q27.2_	3q27.2		753C23379	RP11-379C23
RP11-259I19_3q27.3_	3q27.3		753I19259	RP11-259I19
RP11-88P6_3q28_	3q28		753P0688	RP11-88P6
RP11-178K17_3q28_	3q28		753K17178	RP11-178K17
RP11-233N20_3q29_	3q29		753N20233	RP11-233N20
RP1-214P15_3qter _	3qter		704P15214	RP1-214P15
RP11-20I20_4p16.3_	4p16.3		753I2020	RP11-20I20
RP11-34C20_4p15.33_	4p15.33		753C2034	RP11-34C20
RP11-53F9_4p15.1_	4p15.1		753F0953	RP11-53F9
RP11-238D1_4p12-4p13_	4p12-4p13		753D01238	RP11-238D1
RP11-210D19_4q12_	4q12		753D19210	RP11-210D19
RP11-545h22_4q12_	4q12		753H22545	RP11-545h22
RP11-231c18_4q12_	4q12		753C18231	RP11-231c18
RP1-105B6_4q13_	4q13		704B06105	RP1-105B6
RP11-121P15_4q13-4q21_	4q13-4q21		753P15121	RP11-121P15
RP11-377g16_4q21_ FGF5	4q21	FGF5	753G16377	RP11-377g16
RP11-36K8_4q22_	4q22		753K0836	RP11-36K8
RP11-671P3_4q25-q31_ Cyclin A2	4q25-q31	Cyclin A2	753P03671	RP11-671P3
RP11-204C12_4q25-q31_ Cyclin A2	4q25-q31	Cyclin A2	753C12204	RP11-204C12
RP11-18F11_4q26_	4q26		753F1118	RP11-18F11
RP11-14N24_4q28_	4q28		753N2414	RP11-14N24
RP11-5K16_4q31.1_	4q31.1		753K165	RP11-5K16
RP11-177L7_4q32_	4q32		753L07177	RP11-177L7
RP11-110O14_4q33-4q34_	4q33-4q34		753O14110	RP11-110O14
RP11-237D3_4q35.2_	4q35.2		753D03237	RP11-237D3
RP11-103L11_5p15.3_	5p15.3		753L11103	RP11-103L11
RP11-145B1_5p15.2-5p15.2_	5p15.2-5p15.2		753B01145	RP11-145B1
RP11-261b20_5p15.2_	5p15.2		753B20261	RP11-261b20
RP11-88L18_5p15.1_ BASP1	5p15.1	BASP1	753L1888	RP11-88L18
RP11-5N11_5p13.3-5p14_	5p13.3-5p14		753N115	RP11-5N11
RP11-9G14_5p12_	5p12		753G149	RP11-9G14
RP11-160f8_5q11.2_	5q11.2		753F08160	RP11-160f8
RP11-19I19_5q12_	5q12		753I1919	RP11-19I19
RP11-143O12_5q12.1_	5q12.1		753O12143	RP11-143O12
RP11-275E14_5q14.1_	5q14.1		753E14275	RP11-275E14
RP11-277n18_5q21_	5q21		753N18277	RP11-277n18
RP11-203j7_5q21_	5q21		753J07203	RP11-203j7
RP11-265m23_5q23_	5q23		753M23265	RP11-265m23
RP11-21C10_5q31.1-5q31.2_	5q31.1-5q31.2		753C1021	RP11-21C10
RP11-292F10_5q33_	5q33		753F10292	RP11-292F10
RP11-90N23_5q34-5q34_	5q34-5q34		753N2390	RP11-90N23
RP11-94L2_5q34_	5q34		753L0294	RP11-94L2
RP11-69A18_5q35_	5q35		753A1869	RP11-69A18
RP11-168G4_6p24_	6p24		753G04168	RP11-168G4
RP11-22P23_6p22-6p23_	6p22-6p23		753P2322	RP11-22P23
RP5-1195D10_6p22_	6p22		704D101195	RP5-1195D10
RP11-104P20_6p21.32-6p22.2_	6p21.32-6p22.2		753P20104	RP11-104P20
RP11-174E21_6p21.2_	6p21.2		753E21174	RP11-174E21
RP11-431A14_6p21.2_	6p21.2		753A14431	RP11-431A14
RP11-61A9_6p21.2_p21 WAF1	6p21.2	p21 WAF1	753A0961	RP11-61A9
RP11-533O20_6p21_Cyclin D3	6p21	Cyclin D3	753O20533	RP11-533O20
RP11-298j23_6p21_ Cyclin D3	6p21	Cyclin D3	753J23298	RP11-298j23
RP11-973N23_6p21_	6p21		753N23973	RP11-973N23
RP11-17f15_6p21_	6p21		753F1517	RP11-17f15
RP11-119C22_6p21_	6p21		753C22119	RP11-119C22
RP11-54H13_6p21 _	6p21		753H1354	RP11-54H13
RP5-1140G24_6p21_	6p21		704G241140	RP5-1140G24
RP11-7H16_6p12_	6p12		753H167	RP11-7H16
RP11-2M9_6q12-6q13_	6q12-6q13		753M092	RP11-2M9
RP1-236G8_6q14_	6q14		704G08236	RP1-236G8
RP11-32O2_6q15_	6q15		753O0232	RP11-32O2
RP11-14G17_6q16.1-6q16.2_	6q16.1-6q16.2		753G1714	RP11-14G17
RP11-249L21_6q21_	6q21		753L21249	RP11-249L21
RP11-165E15_6q21_	6q21		753E15165	RP11-165E15
RP11-59F18_6q21-6q22_	6q21-6q22		753F1859	RP11-59F18
RP11-390H10_6q21-6q22.1_	6q21-6q22.1		753H10390	RP11-390H10
RP11-59F18_6q21-6q22_	6q21-6q22		753F1859	RP11-59F18
RP11-428F8_6q22_	6q22		753F08428	RP11-428F8
RP11-28L24_6q22.1_	6q22.1		753L2428	RP11-28L24
RP11-75C8_6q22.1_	6q22.1		753C0875	RP11-75C8
RP11-344F20_6q22.1_	6q22.1		753F20344	RP11-344F20
RP11-510G24_6q21-6q22.2_	6q21-6q22.2		753G24510	RP11-510G24
RP11-307P5_6q22.3-6q25.1_	6q22.3-6q25.1		753P05307	RP11-307P5
RP11-40O24_6q24_	6q24		753O2440	RP11-40O24
RP11-174K4_6q22.1-6q22.3_	6q22.1-6q22.3		753K04174	RP11-174K4
RP11-28K19_6q22.2-6q22.3_	6q22.2-6q22.3		753K1928	RP11-28K19
RP11-59D10_6q22.1_	6q22.1		753D1059	RP11-59D10
RP11-138M12_6q22.31-6q22.33_	6q22.31-6q22.33		753M12138	RP11-138M12
RP1-112M1_6q22-q24_ MYB	6q22-q24	MYB	704M01112	RP1-112M1
RP1-197G15_6q22-q24 _ MYB	6q22-q24	MYB	704G15197	RP1-197G15
RP11-15H7_6q24.1_	6q24.1		753H0715	RP11-15H7
RP11-551A11_6q24.1-6q24.3_	6q24.1-6q24.3		753A11551	RP11-551A11
RP11-436I24_6q23.2-6q24.3_	6q23.2-6q24.3		753I24436	RP11-436I24
RP11-324P13_6q24.3-6q25.3_	6q24.3-6q25.3		753P13324	RP11-324P13
RP11-497D6_6q24.4-6q25.3_	6q24.4-6q25.3		753D06497	RP11-497D6
RP11-52B15_6q25.1_	6q25.1		753B1552	RP11-52B15
RP11-338O5_6q25.1_ ESR1	6q25.1	ESR1	753o05338	RP11-338O5
RP11-193H22_6q25.2-6q26_	6q25.2-6q26		753H22193	RP11-193H22
RP11-81H13_6q26_	6q26		753H1381	RP11-81H13
RP11-307K1_6q26_	6q26		753K01307	RP11-307K1
RP11-550N16_6q26-6q27_	6q26-6q27		753N16550	RP11-550N16
RP11-104N13_6q26-6q27_	6q26-6q27		753N13104	RP11-104N13
RP11-91O16_6q27_	6q27		753O1691	RP11-91O16
RP11-351J23_6q27_	6q27		753J23351	RP11-351J23
RP11-37D8_6q27_	6q27		753D0837	RP11-37D8
RP11-234N20_7p22.2_	7p22.2		753N20234	RP11-234N20
RP11-128J9_7p21.3_	7p21.3		753J09128	RP11-128J9
RP11-66O14_7p15_	7p15		753O1466	RP11-66O14
RP11-75O22_7p14_	7p14		753O2275	RP11-75O22
RP11-26K7_7p12-7p13_	7p12-7p13		753K0726	RP11-26K7
RP11-339f13_7p12.3-p12.1_	7p12.3-p12.1		753F13339	RP11-339f13
RP11-781c22_7p12.3-p12.1_	7p12.3-p12.1		753C22781	RP11-781c22
RP11-220p9_7p12.3-p12.1_	7p12.3-p12.1		753P09220	RP11-220p9
RP3-381E8_7p12.3-p12.1_ EGFR	7p12.3-p12.1	EGFR	704E08381	RP3-381E8
RP5-818G16_7p12.3-p12.1_ EGFR	7p12.3-p12.1	EGFR	704G16818	RP5-818G16
RP5-836H20_7p12.3-p12.1_ EGFR	7p12.3-p12.1	EGFR	704H20836	RP5-836H20
RP5-866L11_7p12.3-p12.1_ EGFR	7p12.3-p12.1	EGFR	704L11866	RP5-866L11
RP5-1082M7_7q11_	7q11		704M071082	RP5-1082M7
RP11-90O18_7q11.21_	7q11.21		753O1890	RP11-90O18
RP11-126A20_7q21.1-7q21.2_	7q21.1-7q21.2		753A20126	RP11-126A20
RP11-127F3_7q21.3_	7q21.3		753F03127	RP11-127F3
RP11-507h24_7q21-q22_	7q21-q22		753H24507	RP11-507h24
RP11-332m5_7q21-q22_	7q21-q22		753M05332	RP11-332m5
RP11-90h9_7q21-q22_	7q21-q22		753H0990	RP11-90h9
RP11-678p8_7q31_	7q31		753P08678	RP11-678p8
RP11-42l5_7q31_	7q31		753L0542	RP11-42l5
RP11-184i22_7q31_	7q31		753I22184	RP11-184i22
RP11-591a3_7q31_	7q31		753A03591	RP11-591a3
Research Genetics 1074H20_7q31_ MET	7q31	MET	1074H20	Research Genetics 1074H20
Research Genetics 976Q10_7q31_ MET	7q31	MET	976Q10	Research Genetics 976Q10
RP11-86P18_7q31.1_	7q31.1		753P1886	RP11-86P18
RP11-48O1_7q31.3_	7q31.3		753O0148	RP11-48O1
RP11-22G20_7q33_	7q33		753G2022	RP11-22G20
RP11-106C6_7q35_	7q35		753C06106	RP11-106C6
RP11-58F7_7q36.3_	7q36.3		753F0758	RP11-58F7
RP11-121F7_8p23.2_	8p23.2		753F07121	RP11-121F7
RP11-92C1_8p22-8p23.1_	8p22-8p23.1		753C0192	RP11-92C1
RP11-487G2_8p21-22_ TNFRSF10B	8p21-22	TNFRSF10B	753G02487	RP11-487G2
RP11-138J2_8p21_	8p21		753J02138	RP11-138J2
RP11-22K20_8p11.2_	8p11.2		753K2022	RP11-22K20
RP11-221P7_8q11.2_	8q11.2		753P07221	RP11-221P7
RP11-120N14_8q13.2_	8q13.2		753N14120	RP11-120N14
RP11-93E11_8q21.1-8q21.2_	8q21.1-8q21.2		753E1193	RP11-93E11
RP11-208E21_8q22_	8q22		753E21208	RP11-208E21
RP11-131O16_8q22_	8q22		753O16131	RP11-131O16
RP11-89K10_8q24.1_	8q24.1		753K1089	RP11-89K10
RP11-13A18_8q24.3_	8q24.3		753A1813	RP11-13A18
RP1-7H2_8q24.12-q24.13_ MYC	8q24.12-q24.13	MYC	704H027	RP1-7H2
RP1-87J12_8q24.12-q24.13_ MYC	8q24.12-q24.13	MYC	704J1287	RP1-87J12
RP1-291F15_8q24.12-q24.13_ MYC	8q24.12-q24.13	MYC	704F15291	RP1-291F15
RP1-126C7_8q24.12-q24.13_ MYC	8q24.12-q24.13	MYC	704C07126	RP1-126C7
RP1-268K19_8q24.12-q24.13_MYC	8q24.12-q24.13	MYC	704K19268	RP1-268K19
RP1-80K22_8q24.12-q24.13_ MYC	8q24.12-q24.13	MYC	704K2280	RP1-80K22
RP1-127J8_8q24.12-q24.13_ MYC	8q24.12-q24.13	MYC	704J08127	RP1-127J8
RP1-103G5_8q24.12-q24.13_MYC	8q24.12-q24.13	MYC	704G05103	RP1-103G5
RP1-318M14_8q24.12-q24.13_MYC	8q24.12-q24.13	MYC	704M14318	RP1-318M14
RP1-117K22_8q24.12-q24.13_ MYC	8q24.12-q24.13	MYC	704K22117	RP1-117K22
RP1-310I18_9pter_	9pter		704I18310	RP1-310I18
RP11-122A20_9p24_	9p24		753A20122	RP11-122A20
Jak2 Clone 1_9p24_Jak-2	9p24	Jak-2	pJ2A	Jak2 Clone 1
Jak2 Clone 2_9p24_Jak-2	9p24	Jak-2	pJ2B	Jak2 Clone 2
RP11-87N24_9p22.1-9p23_	9p22.1-9p23		753N2487	RP11-87N24
RP11-149i2_9p21_CDKN2A	9p21	CDKN2A	753I02149	RP11-149i2
RP11-149i2_9p21_ CDKN2B	9p21	CDKN2B	753I02149	RP11-149i2
RP11-89C6_9p21_	9p21		753C0689	RP11-89C6
RP11-80J12_9p21_	9p21		753J1280	RP11-80J12
RP11-89J14_9p21_	9p21		753J1489	RP11-89J14
RP11-79E21_9p21_	9p21		753E2179	RP11-79E21
RP11-33O15_9p21_	9p21		753O1533	RP11-33O15
RP11-118C13_9p13-9p21_	9p13-9p21		753C13118	RP11-118C13
RP11-238K16_9p13_	9p13		753K16238	RP11-238K16
RP11-144L7_9p12-9p13_	9p12-9p13		753L07144	RP11-144L7
RP11-16N10_9q13-9q21.33_	9q13-9q21.33		753N1016	RP11-16N10
RP11-65C15_9q21.3-9q22.1_	9q21.3-9q22.1		753C1565	RP11-65C15
RP11-106N7_9q22.3-9q31_	9q22.3-9q31		753N07106	RP11-106N7
RP11-332m4_9q22.3_	9q22.3		753M04332	RP11-332m4
RP11-435o5_9q22.3_	9q22.3		753O05435	RP11-435o5
RP11-346o18_9q22.3_	9q22.3		753O18346	RP11-346o18
RP11-81P13_9q31-9q32_	9q31-9q32		753P1381	RP11-81P13
RP11-74E13_9q33_	9q33		753E1374	RP11-74E13
RP11-143f18_9q34_	9q34		753F18143	RP11-143f18
RP11-105c7_9q34.1_	9q34.1		753C07105	RP11-105c7
RP11-81P5_9q34.2_	9q34.2		753P0581	RP11-81P5
RP11-23O12_10p15.2_	10p15.2		753O1223	RP11-23O12
RP11-10D13_10p15_ BS69	10p15	BS69	753D1310	RP11-10D13
RP11-29A19_10p15_ADAR3	10p15	ADAR3	753A1929	RP11-29A19
RP11-118K6_10p15_ PFKP	10p15	PFKP	753K06118	RP11-118K6
RP11-563J2_10p15_ PRKCQ	10p15	PRKCQ	753J02563	RP11-563J2
RP11-11L13_10p13_	10p13		753L1311	RP11-11L13
RP11-176P2_10p12.1_	10p12.1		753P02176	RP11-176P2
RP11-70B16_10p11.2_	10p11.2		753B1670	RP11-70B16
RP11-264A11_10q11.1-10q11.23_	10q11.1-10q11.23		753A11264	RP11-264A11
RP11-58O1_10q22.1_	10q22.1		753O0158	RP11-58O1
RP11-112F5_10q22.2_	10q22.2		753F05112	RP11-112F5
RP1-278N3_10q23_	10q23		704N03278	RP1-278N3
RP11-10L13_10q23.3_	10q23.3		753L1310	RP11-10L13
RP11-380g5_10q23.3_	10q23.3		753G05380	RP11-380g5
RP11-397j18_10q24_	10q24		753J18397	RP11-397j18
RP11-512j3_10q24_	10q24		753J03512	RP11-512j3
RP11-594J24_10q24.1_	10q24.1		753J24594	RP11-594J24
RP11-483F11_10q24.2_	10q24.2		753F11483	RP11-483F11
RP11-411B6_10q24.2_	10q24.2		753B06411	RP11-411B6
RP11-108L7_10q24.2_	10q24.2		753L07108	RP11-108L7
RP11-541N10_10q24.31_	10q24.31		753N10541	RP11-541N10
RP11-89G15_10q24.32_	10q24.32		753G1589	RP11-89G15
RP11-170L14_10q24.32_	10q24.32		753L14170	RP11-170L14
RP11-16H23_10q24.33_	10q24.33		753H2316	RP11-16H23
RP11-596L14_10q24.33_	10q24.33		753L14596	RP11-596L14
RP11-287G20_10q24-10q25_	10q24-10q25		753G20287	RP11-287G20
RP11-525a16_10q25_	10q25		753A16525	RP11-525a16
RP11-318c4_10q25.3-q26.1_	10q25.3-q26.1		753C04318	RP11-318c4
RP11-107c16_10q25.3-q26.1_	10q25.3-q26.1		753C16107	RP11-107c16
RP11-32H11_10q26.2_	10q26.2		753H1132	RP11-32H11
RP11-120E20_11p15.4-11p15.5_	11p15.4-11p15.5		753E20120	RP11-120E20
RP11-91I5_11p15.2_	11p15.2		753I0591	RP11-91I5
RP1-295B17_11p14_	11p14		704B17295	RP1-295B17
RP11-215F2_11p13-11p14_	11p13-11p14		753F02215	RP11-215F2
RP11-79O11_11p11.2_	11p11.2		753O1179	RP11-79O11
RP11-5F17_11q12_	11q12		753F175	RP11-5F17
RP11-9K14_11q12-q13_ RELA, FGF4	11q12-q13	RELA, FGF4	753K149	RP11-9K14
RP11-804l21_11q13_ FGF3	11q13	FGF3	753L21804	RP11-804l21
RP11-300I6_11q13_ Cyclin D1	11q13	Cyclin D1	753I06300	RP11-300I6
RP11-15L8_11q13_FGF3, RELA, FGF4	11q13	FGF3, RELA, FGF4	753L0815	RP11-15L8
RP11-49D19_11q13_FGF3, RELA	11q13	FGF3, RELA	753D1949	RP11-49D19
RP11-256P19_11q13_	11q13		753P19256	RP11-256P19
RP11-119C13_11q13_FGF4	11q13	FGF4	753C13119	RP11-119C13
RP11-124K14_11q13_	11q13		753K14124	RP11-124K14
RP11-266K14_11q13_	11q13		753K14266	RP11-266K14
RP11-300I6_11q16_ FGF4	11q16	FGF4	753I06300	RP11-300I6
Research Genetic 778P1_11q13_Cyclin D1	11q13	Cyclin D1	778P1	Research Genetic 778P1
Research Genetic 888H15_11q13_Cyclin D1	11q13	Cyclin D1	888H15	Research Genetic 888H15
RP11-642f7_11q13_ RELA	11q13	RELA	753F07642	RP11-642f7
RP11-664f20_11q13_ RELA, MAP3K11	11q13	RELA, MAP3K11	753F20664	RP11-664f20
RP11-256P19_11q13_	11q13		753P19256	RP11-256P19
RP11-783K16_11_	11		753K16783	RP11-783K16
RP11-877I6_11q13.5_	11q13.5		753I06877	RP11-877I6
RP11-19P3_11q14.1_	11q14.1		753P0319	RP11-19P3
RP11-16K5_11q21_	11q21		753K0516	RP11-16K5
RP11-258C1_11q22.1_	11q22.1		753C01258	RP11-258C1
RP11-56J3_11q22.3_	11q22.3		753J0356	RP11-56J3
RP11-236L10_11q22.1_	11q22.1		753L10236	RP11-236L10
RP11-28I24_11q22.1_	11q22.1		753I2428	RP11-28I24
RP11-33F6_11q22.2_	11q22.2		753F0633	RP11-33F6
RP11-563P16_11q22.2_	11q22.2		753P16563	RP11-563P16
RP11-179B7_11q22.3_	11q22.3		753B07179	RP11-179B7
RP11-91J5_11q22.3_	11q22.3		753J0591	RP11-91J5
RP11-648J7_11q22.3_	11q22.3		753J07648	RP11-648J7
RP11-736D3_11q22.3_	11q22.3		753D03736	RP11-736D3
ATM Clone 1_11q22.3_ATM	11q22.3	ATM	ATM 1	ATM Clone 1
ATM Clone 2_11q22.3_ATM	11q22.3	ATM	ATM 2	ATM Clone 2
RP11-264L21_11q22_	11q22		753L21264	RP11-264L21
RP11-97J23_11q22-11q23_	11q22-11q23		753J2397	RP11-97J23
RP11-209E9_11q23_	11q23		753E09209	RP11-209E9
RP11-85F4_11q23_	11q23		753F0485	RP11-85F4
RP11-660b16_11q23_ RIG1	11q23	RIG1	753B16660	RP11-660b16
RP11-223C4_11q23.3_	11q23.3		753C04223	RP11-223C4
RP11-35M6_11q24_	11q24		753M0635	RP11-35M6
RP11-27H17_11q25_	11q25		753H1727	RP11-27H17
RP11-13C13_12p13.2_	12p13.2		753C1313	RP11-13C13
RP11-59H1_12p13.1-p12 p27_CDKN1B p27	12p13.1-p12 p27	CDKN1B p27	753H0159	RP11-59H1
RP11-234B24_12p13_	12p13		753B24234	RP11-234B24
Research Genetic 649M18_12p13 _Cyclin D2	12p13	Cyclin D2	649M18	Research Genetic 649M18
RP11-264f23_12p13_	12p13		753F23264	RP11-264f23
RP11-388f6_12p13_ FGF6	12p13	FGF6	753F06388	RP11-388f6
RP11-12D15_12p12.1_	12p12.1		753D1512	RP11-12D15
RP11-96B19_12p12_	12p12		753B1996	RP11-96B19
RP5-949K8_12p11.2_ KRAS2	12p11.2	KRAS2	704K08949	RP5-949K8
RP11-59N23_12p11_	12p11		753N2359	RP11-59N23
RP11-559C10_12q12_	12q12		753C10559	RP11-559C10
RP11-302b13_12q12-q14_	12q12-q14		753B13302	RP11-302b13
RP11-603J24_12q13_ CDK2	12q13	CDK2	753J24603	RP11-603J24
RP5-878A14_12q13_ ERBB3	12q13	ERBB3	704A14878	RP5-878A14
Gli 1 Clone1_12q13.2-q13.3_Gli #1	12q13.2-q13.3	Gli #1	Gli 1	Gli 1 Clone1
Gli 2 Clone 2_12q13.2-q13.3_ Gli #2	12q13.2-q13.3	Gli #2	Gli 2	Gli 2 Clone 2
Gli 3 Clone 3_12q13.2-q13.3_Gli #3	12q13.2-q13.3	Gli #3	Gli 3	Gli 3 Clone 3
RP11-973D8_12q13.2-13.3_	12q13.2-13.3		753D08973	RP11-973D8
RP11-571m6_12q13-q14_	12q13-q14		753M06571	RP11-571m6
RP11-564p5_12q13-q14_	12q13-q14		753P05564	RP11-564p5
RP11-52n20_12q13-q14_	12q13-q14		753N2052	RP11-52n20
MDM Clone 1_12q13_MDM2 #1	12q13	MDM2 #1	MDM2 #1	MDM Clone 1
MDM Clone 2_12q13_MDM2 #2	12q13	MDM2 #2	MDM2 #2	MDM Clone 2
RP11-639a4_12q14.3-q15_	12q14.3-q15		753A04639	RP11-639a4
RP11-611o2_12q14.3-q15_	12q14.3-q15		753O02611	RP11-611o2
RP11-1064p9_12q14.3-q15_	12q14.3-q15		753P091064	RP11-1064p9
RP5-872L16_12q13-q15_ CDK4	12q13-q15	CDK4	704L16872	RP5-872L16
RP4-773P8_12q13-q15_ CDK4	12q13-q15	CDK4	704P08773	RP4-773P8
RP5-872J15_12q13-q15_CDK4	12q13-q15	CDK4	704J15872	RP5-872J15
RP4-765L13_12q13-q15_ CDK4	12q13-q15	CDK4	704L13765	RP4-765L13
RP11-571m6_12q14_	12q14		753M06571	RP11-571m6
RP11-512G13_12q14.3_	12q14.3		753G13512	RP11-512G13
RP11-362A1_12q23_	12q23		753A01362	RP11-362A1
RP11-541G9_12q23.1_	12q23.1		753G09541	RP11-541G9
RP11-112B19_12q24_	12q24		753B19112	RP11-112B19
RP11-608E13_12q24.11_	12q24.11		753E13608	RP11-608E13
RP11-25E2_12q24.21_	12q24.21		753EO225	RP11-25E2
RP11-131H7_12q24.23_	12q24.23		753H07131	RP11-131H7
RP11-486O12_12q24.31_	12q24.31		753O12486	RP11-486O12
RP11-526P6_12q24.32-12q24.32_	12q24.32-12q24.32		753P06526	RP11-526P6
RP11-8C15_13q12.1_	13q12.1		753C158	RP11-8C15
RP11-89P22_13q12_	13q12		753P2289	RP11-89P22
RP11-9F13_13q13-13q14.1_	13q13-13q14.1		753F139	RP11-9F13
RP11-196p14_13q14.1-q14.2_	13q14.1-q14.2		753P14196	RP11-196p14
RP11-174I10_13q14.1-q14.2_ RB1	13q14.1-q14.2	RB1	753I10174	RP11-174I10
RP1-86O1_13q14_	13q14		704O0186	RP1-86O1
RP1-211D19_13q14_	13q14		704D19211	RP1-211D19
RP1-105L4_13q14_	13q14		704L04105	RP1-105L4
RP1-173A12_13q14_	13q14		704A12173	RP1-173A12
RP1-105L4_13q14_	13q14		704L04105	RP1-105L4
RP1-29J15_13q14_	13q14		704J1529	RP1-29J15
RP1-250J10_13q14.3 _	13q14.3		704J10250	RP1-250J10
RP1-295O18_13q14_	13q14		704o18295	RP1-295O18
RP1-277G5_13q14.3_	13q14.3		704G05277	RP1-277G5
RP1-269F22_13q14_	13q14		704F22269	RP1-269F22
RP1-256D7_13q14_	13q14		704D07256	RP1-256D7
RP1-197D1_13q14_	13q14		704D01197	RP1-197D1
RP11-205J24_13q21.1_	13q21.1		753J24205	RP11-205J24
RP11-37I8_13q21.3_	13q21.3		753I0837	RP11-37I8
RP11-122N18_13q21.3-13q22_	13q21.3-13q22		753N18122	RP11-122N18
RP11-131J24_13q22.1-13q31.1_	13q22.1-13q31.1		753J24131	RP11-131J24
RP11-25E13_13q33_	13q33		753E1325	RP11-25E13
RP11-230A15_13q34_	13q34		753A15230	RP11-230A15
RP1-249C13_13qter_	13qter		704C13249	RP1-249C13
RP11-324B11_14q11.1b_	14q11.1b		753B11324	RP11-324B11
RP11-37F23_14q12-14q13_	14q12-14q13		753F2337	RP11-37F23
RP11-465B6_14q13.3_	14q13.3		753B06465	RP11-465B6
RP11-52O23_14q21_	14q21		753O2352	RP11-52O23
RP11-445J13_14q23.1-14q23.2_	14q23.1-14q23.2		753J13445	RP11-445J13
RP11-501I4_14q24.3_	14q24.3		753I04501	RP11-501I4
RP11-81O20_14q24.3_	14q24.3		753O2081	RP11-81O20
RP11-374H13_14q32.12_	14q32.12		753H13374	RP11-374H13
RP11-300N18_14q32.13-14q32.2_	14q32.13-14q32.2		753N18300	RP11-300N18
RP11-483K13_14q32.2_	14q32.2		753K13483	RP11-483K13
RP11-502A24_14q32.32_	14q32.32		753A24502	RP11-502A24
RP11-454M12_14q32.32_	14q32.32		753M12454	RP11-454M12
RP11-435F10_14q32.33d_	14q32.33d		753F10435	RP11-435F10
RP11-982m15_14q32.3_	14q32.3		753M15982	RP11-982m15
RP11-171C8_15q11.2_	15q11.2		753C08171	RP11-171C8
RP11-37C7_15q14_	15q14		753C0737	RP11-37C7
RP11-221H24_15q21_	15q21		753H24221	RP11-221H24
RP11-54P3_15q22_	15q22		753P0354	RP11-54P3
RP1-270B20_15q23_	15q23		704B20270	RP1-270B20
RP11-116L7_15q25_	15q25		753L07116	RP11-116L7
RP1-155M4_15q25_	15q25		704M04155	RP1-155M4
RP1-217O12_15q25_	15q25		704o12217	RP1-217O12
RP11-120N1_15q26.2_	15q26.2		753N01120	RP11-120N1
RP11-657d15_16p13.3_	16p13.3		753D15657	RP11-657d15
RP11-304l19_16p13.3_	16p13.3		753L19304	RP11-304l19
RP11-417B20_16p13.3_	16p13.3		753B20417	RP11-417B20
RP11-474I24_16p13.1_	16p13.1		753I24474	RP11-474I24
RP11-474B12_16q11.2-16q12.1_	16q11.2-16q12.1		753B12474	RP11-474B12
RP11-321D3_16q12.1_	16q12.1		753D03321	RP11-321D3
RP11-406F21_16q13-16q13_	16q13-16q13		753F21406	RP11-406F21
RP11-406F21_16q13_	16q13		753F21406	RP11-406F21
RP11-495A4_16q22.1_	16q22.1		753A04495	RP11-495A4
RP11-443M9_16q24_	16q24		753M09443	RP11-443M9
RP11-442O1_16q24.1_	16q24.1		753O01442	RP11-442O1
RP1-271E15_16qter_	16qter		704E15271	RP1-271E15
RP11-4F24_17p13.3_	17p13.3		753F244	RP11-4F24
RP11-587F22_17p13.3_	17p13.3		753F22587	RP11-587F22
RP11-459C13_17p13.2_	17p13.2		753C13459	RP11-459C13
RP11-457I18_17p13.2_	17p13.2		753I18457	RP11-457I18
RP11-61B20_17p13.2_	17p13.2		753B2061	RP11-61B20
RP11-89D11_17p13.2_	17p13.2		753D1189	RP11-89D11
TP53_17p_ TP53	17p	TP53	TP53	TP53
RP11-199f11_17p13.1_ TP53	17p13.1	TP53	753F11199	RP11-199f11
RP11-405P10_17p13.1_	17p13.1		753P10405	RP11-405P10
RP11-55C13_17p13.1_	17p13.1		753C1355	RP11-55C13
RP11-9A21_17p13.1_	17p13.1		753A219	RP11-9A21
RP11-91C8_17p13_	17p13		753C0891	RP11-91C8
RP11-385G5_17p12_	17p12		753G05385	RP11-385G5
RP11-89K6_17p12_	17p12		753K0689	RP11-89K6
RP11-746E8_17p_	17p		753E08746	RP11-746E8
RP11-273K13_17p11.2-p12_ EBBP	17p11.2-p12	EBBP	753K13273	RP11-273K13
RP11-160e2_17p11.2-p12_ GRAP, PRPSAP2	17p11.2-p12	GRAP, PRPSAP2	753E02160	RP11-160e2
RP11-90G21_17p11_	17p11		753G2190	RP11-90G21
RP11-218e15_17p11_	17p11		753E15218	RP11-218e15
RP11-451o6_17q11.2_	17q11.2		753O06451	RP11-451o6
RP11-592f3_17q11.2_	17q11.2		753F03592	RP11-592f3
RP11-796d12_17q11.2_	17q11.2		753D12796	RP11-796d12
RP11-723n9_17q11.2_	17q11.2		753N09723	RP11-723n9
RP11-98b5_17q11.2_	17q11.2		753B0598	RP11-98b5
RP11-398A1_17q11.2_	17q11.2		753A01398	RP11-398A1
RP11-81D5_17q12_	17q12		753D0581	RP11-81D5
RP11-79K15_17q12_	17q12		753K1579	RP11-79K15
RP5-842H4_17q12_	17q12		704H04842	RP5-842H4
RP5-842L10_17q12_	17q12		704L10842	RP5-842L10
RP11-268H17_17q21_	17q21		753H17268	RP11-268H17
RP11-266I24_17q21_	17q21		753I24266	RP11-266I24
RP11-79O9_17q21.1_	17q21.1		753O0979	RP11-79O9
RP11-62N23_17q21.1_ ERBB2	17q21.1	ERBB2	753N2362	RP11-62N23
RP1-227J12_17q21.1_	17q21.1		704J12227	RP1-227J12
RP11-681k10_17q23_	17q23		753K10681	RP11-681k10
RP11-399o18_17q23_	17q23		753O18399	RP11-399o18
RP11-567l7_17q23_	17q23		753L07567	RP11-567l7
RP11-767p9_17q23_	17q23		753P09767	RP11-767p9
RP11-225G19_17q24_	17q24		753G19225	RP11-225G19
RP11-399J11_17q25.1-17q25.1_	17q25.1-17q25.1		753J11399	RP11-399J11
RP11-537M14_17q25.3_	17q25.3		753M14537	RP11-537M14
RP11-46e14_17q25.3_	17q25.3		753E1446	RP11-46e14
RP11-55N14_18p11.32_	18p11.32		753N1455	RP11-55N14
RP11-88C10_18p11.32_	18p11.32		753C1088	RP11-88C10
RP11-102E12_18p11.31_	18p11.31		753E12102	RP11-102E12
RP11-67I20_18p11.22_	18p11.22		753I2067	RP11-67I20
RP11-59E12_18q11.2_	18q11.2		753E1259	RP11-59E12
RP11-90B5_18q12_	18q12		753B0590	RP11-90B5
RP1-242N16_18q12_	18q12		704N16242	RP1-242N16
RP11-43K24_18q21_	18q21		753K2443	RP11-43K24
RP11-879D5_18q21.1_	18q21.1		753D05879	RP11-879D5
RP11-729L2_18q21.1_	18q21.1		753L02729	RP11-729L2
RP11-837I2_18q21.1_	18q21.1		753I02837	RP11-837I2
RP11-31P16_18q21.1_	18q21.1		753P1631	RP11-31P16
RP11-850A17_18q21.2_	18q21.2		753A17850	RP11-850A17
RP11-85B8_18q21.2_	18q21.2		753B0885	RP11-85B8
RP11-61J14_18q21.2_	18q21.2		753J1461	RP11-61J14
RP11-186b13_18q21.3_	18q21.3		753B13186	RP11-186b13
RP11-869O1_18q21.3_ DCC	18q21.3	DCC	753o01869	RP11-869O1
RP11-751P21_18q21.3_ DCC	18q21.3	DCC	753P21751	RP11-751P21
RP11-160B24_18q21.2_	18q21.2		753B24160	RP11-160B24
RP11-760L24_18q21.31_	18q21.31		753L24760	RP11-760L24
RP11-407C18_18q21.31_	18q21.31		753C18407	RP11-407C18
RP11-735P10_18q21.32_	18q21.32		753P10735	RP11-735P10
RP11-53O13_18q21.32_	18q21.32		753O1353	RP11-53O13
RP4-566B19_18q21.3_ BCL2	18q21.3	BCL2	704B19566	RP4-566B19
RP4-566C20_18q21.3_	18q21.3		704C20566	RP4-566C20
RP11-299P2_18q21.33_BCL2	18q21.33	BCL2	753P02299	RP11-299P2
RP11-752A10_18q21.33_	18q21.33		753A10752	RP11-752A10
RP11-146N18_18q21.33_	18q21.33		753N18146	RP11-146N18
RP11-3K7_18q22.1-18q22.1_	18q22.1-18q22.1		753K073	RP11-3K7
RP11-7H17_18q23_	18q23		753H177	RP11-7H17
RP1-171A17_18qter_	18qter		704A17171	RP1-171A17
RP11-211I3_19p13.3_	19p13.3		753I03211	RP11-211I3
RP11-107O2_19p13.1_	19p13.1		753O02107	RP11-107O2
RP11-3n16_19q13_ LIG1	19q13	LIG1	753N163	RP11-3n16
RP11-84C16_19q13 _	19q13		753C1684	RP11-84C16
RP11-778F12_19q13_ BCL3	19q13	BCL3	753F12778	RP11-778F12
RP11-92J4_19q13.1_	19q13.1		753J0492	RP11-92J4
RP4-787M2_19q13.1_ Cyclin E1	19q13.1	Cyclin E1	704M02787	RP4-787M2
RP1-31N20_19q13.1 _ Cyclin E1	19q13.1	Cyclin E1	704N2031	RP1-31N20
RP11-764P20_19q13.1-q13.2_	19q13.1-q13.2		753P20764	RP11-764P20
RP11-21J15_19q13.2_	19q13.2		753J1521	RP11-21J15
RP11-35J17_19q13.4_	19q13.4		753J1735	RP11-35J17
RP11-3n16_19q13.3-q13.4_BAX	19q13.3-q13.4	BAX	753N163	RP11-3n16
RP11-79I16_19q13.3-q13.4_	19q13.3-q13.4		753I1679	RP11-79I16
RP11-35J17_19q13.3-q13.4_	19q13.3-q13.4		753J1735	RP11-35J17
RP11-26F18_20p13_	20p13		753F1826	RP11-26F18
RP11-60N17_20p12_	20p12		753N1760	RP11-60N17
RP11-778f19_20p_ BCLX	20p	BCLX	753F19778	RP11-778f19
RP11-107L14_20_	20		753L14107	RP11-107L14
RP11-47O20_20q11.2_	20q11.2		753O2047	RP11-47O20
Research Genetics 889D24_20q11-q13.2_ AIB1	20q11-q13.2	AIB1	889D24	Research Genetics 889D24
Research Genetics 1049G16_20q11-q13.2_	20q11-q13.2		1049G16	Research Genetics 1049G16
RP11-71N16_20q12_	20q12		753N1671	RP11-71N16
RP5-832E18_20q12_	20q12		704E18832	RP5-832E18
RP11-24K24_20q13.1_	20q13.1		753K2424	RP11-24K24
RP11-973G14_20q13.2_ ZNF217	20q13.2	ZNF217	753G14973	RP11-973G14
RP11-469D15_20q13.2-q13.3_BCAS1	20q13.2-q13.3	BCAS1	753D15469	RP11-469D15
RP11-61A21_21q11_	21q11		753A2161	RP11-61A21
RP11-53K11_21q21_	21q21		753K1153	RP11-53K11
RP11-267O12_21q21.3_	21q21.3		753O12267	RP11-267O12
RP11-191I6_21q22_	21q22		753I06191	RP11-191I6
RP5-122C7_21q22_	21q22		704C07122	RP5-122C7
RP5-169K17_21q22_	21q22		704K17169	RP5-169K17
RP1-275M23_21qter_	21qter		704M23275	RP1-275M23
RP4-690I15_22q12_	22q12		704I15690	RP4-690I15
RP11-29I20_22q12.1_	22q12.1		753I2029	RP11-29I20
RP1-76b20_22q12.2_	22q12.2		704B2076	RP1-76b20
RP1-149p9_22q12.2_	22q12.2		704P09149	RP1-149p9
RP11-5I24_22q12.3_	22q12.3		753I245	RP11-5I24
RP11-235o23_22q12-q13.1_ SOX10	22q12-q13.1	SOX10	753O23235	RP11-235o23
RP11-135L16_22q13.2_	22q13.2		753L16135	RP11-135L16
RP1-111J24_22q13.2_	22q13.2		704J24111	RP1-111J24
RP1-100G10_22q13.2_	22q13.2		704G10100	RP1-100G10
RP11-133P21_22q13.3_	22q13.3		753P21133	RP11-133P21
RP11-90L17_Xp25_	Xp25		753L1790	RP11-90L17
RP11-413F15 _Xp22.3_	Xp22.3		753F15413	RP11-413F15
RP11-120D5_Xp22.3_(chloride channel 4)	Xp22.3	(chloride channel 4)	753D05120	RP11-120D5
RP11-679J22_Xp22.1_(DKFZP564L0862 protein)	Xp22.1	(DKFZP564L0862 protein)	753J22679	RP11-679J22
RP11-793P1 _Xp22.1_0	Xp22.1	0	753P01793	RP11-793P1
RP11-90F9_Xp22_	Xp22		753F0990	RP11-90F9
RP11-80N6_Xp22_	Xp22		753N0680	RP11-80N6
RP4-543L8_Xp22_	Xp22		704L08543	RP4-543L8
RP11-541I12_Xp22.1_	Xp22.1		753I12541	RP11-541I12
RP11-735O6_Xp22_	Xp22		753o06735	RP11-735O6
RP11-122N14_Xp21.1_	Xp21.1		753N14122	RP11-122N14
RP11-120F17_Xp21-Xp11_	Xp21-Xp11		753F17120	RP11-120F17
RP11-489K4_Xp21_	Xp21		753K04489	RP11-489K4
RP11-317G10_Xp21_	Xp21		753G10317	RP11-317G10
RP11-330L22_Xp21_	Xp21		753L22330	RP11-330L22
RP11-573N21_Xp11.4_	Xp11.4		753N21573	RP11-573N21
RP11-805H4_Xp11.3_	Xp11.3		753H04805	RP11-805H4
RP11-287E8_Xp11.2_	Xp11.2		753E08287	RP11-287E8
RP11-541G7_Xp11.2_(similar to APR-1 protein)	Xp11.2	(similar to APR-1 protein)	753G07541	RP11-541G7
RP11-158M19_Xp11.2_	Xp11.2		753M19158	RP11-158M19
RP11-782A10 _Xq13.1_(KIF4A)	Xq13.1	(KIF4A)	753A10782	RP11-782A10
RP11-515I23 _Xq12_	Xq12		753I23515	RP11-515I23
RP11-79C1_Xq13_ IL2RG	Xq13	IL2RG	753C0179	RP11-79C1
RP11-406A18_Xq13_(KIAA0902 protein)	Xq13	(KIAA0902 protein)	753A18406	RP11-406A18
RP11-1k21_Xq139_ TAF2A	Xq139	TAF2A	753K211	RP11-1k21
RP11-562a11_Xq139_TAF2A	Xq139	TAF2A	753A11562	RP11-562a11
RPCI1 56f19_Xq13_ TAF2A	Xq13	TAF2A	704F1956	RPCI1 56f19
RP11-79C13_Xq13_ TAF2A	Xq13	TAF2A	753C1379	RP11-79C13
RP11-212E16_Xq13.2_	Xq13.2		753E16212	RP11-212E16
RP11-479J1_Xq13_	Xq13		753J01479	RP11-479J1
RP11-439P9_Xq13_	Xq13		753P09439	RP11-439P9
RP11-3H12_Xq21_	Xq21		753H123	RP11-3H12
RP11-460G6_Xq21_	Xq21		753G06460	RP11-460G6
RP11-524D16 _Xq21_	Xq21		753D16524	RP11-524D16
RP11-246G22_Xq21.1_	Xq21.1		753G22246	RP11-246G22
RP11-379J18_Xq21.33-Xq21.33_	Xq21.33-Xq21.33		753J18379	RP11-379J18
RP11-541I12_Xq22_	Xq22		753I12541	RP11-541I12
RP11-457L10_Xq22_(guanylate cyclase 2F)	Xq22	(guanylate cyclase 2F)	753L10457	RP11-457L10
RP11-452M1_Xq22.2-Xq22.3_	Xq22.2-Xq22.3		753M01452	RP11-452M1
RP11-468C24 _Xq23_0	Xq23	0	753C24468	RP11-468C24
4RP11-91C15_Xq23-Xq23_	Xq23-Xq23		753C15491	4RP11-91C15
RP11-139K24_Xq24_(zinc finger protein 183)	Xq24	(zinc finger protein 183)	753K24139	RP11-139K24
RP11-349N19_Xq24_(hypothetical gene supported by AL133117)	Xq24	(hypothetical gene supported by AL133117)	753N19349	RP11-349N19
RP11-561J7_Xq24_	Xq24		753J07561	RP11-561J7
RP4-629P1_Xq25_	Xq25		704P01629	RP4-629P1
RP11-50L18_Xq25_(AGTR2)	Xq25	(AGTR2)	753L1850	RP11-50L18
RP11-531P11_Xq25_	Xq25		753P11531	RP11-531P11
RP11-631D18 _Xq26_(E2F-like protein)	Xq26	(E2F-like protein)	753D18631	RP11-631D18
RP11-267D20_Xq26_0	Xq26	0	753D20267	RP11-267D20
RP11-462H12 _Xq26_0	Xq26	0	753H12462	RP11-462H12
RP11-357N12_Xq26.3_	Xq26.3		753N12357	RP11-357N12
RP11-29O6 _Xq27_0	Xq27	0	753O0629	RP11-29O6
RP11-44D17 _Xq27_0	Xq27	0	753D1744	RP11-44D17
RP11-356G18_Xq27.3_	Xq27.3		753G18356	RP11-356G18
RP11-489K19_Xq27.3-Xq27.3_	Xq27.3-Xq27.3		753K19489	RP11-489K19
RP11-66N11_Xq28_(similar to cyclin L ania-6a)	Xq28	(similar to cyclin L ania-6a)	753N1166	RP11-66N11
RP11-218L14_Xq28_("coagulation factor VIII-associated" and "von Hippel-Lindau binding protein 1")	Xq28	("coagulation factor VIII-associated" and "von Hippel-Lindau binding protein 1")	753L14218	RP11-218L14
RP11-337E5_Xq28-Xq28_	Xq28-Xq28		753EO5337	RP11-337E5
RP11-196J6 _Yp11.3_TBL1Y	Yp11.3	TBL1Y	753J06196	RP11-196J6
RP11-115H13_Yp11.2_0	Yp11.2	0	753H13115	RP11-115H13
RP11-122L9 _Yp11.3_LOC113532	Yp11.3	LOC113532	753L09122	RP11-122L9
RP11-414C23 _Yp11.3_ZFY	Yp11.3	ZFY	753C23414	RP11-414C23
RP11-175I4 _Yp11.2_LOC94909	Yp11.2	LOC94909	753I04175	RP11-175I4
RP11-333E9_Yp11.2_LOC90792	Yp11.2	LOC90792	753E09333	RP11-333E9
RP11-264A13 _Yp11.2_LOC90782	Yp11.2	LOC90782	753A13264	RP11-264A13
RP11-185K15 _Yp11.1_0	Yp11.1	0	753K15185	RP11-185K15
RP11-236J18_Yq11.22_	Yq11.22		753J18236	RP11-236J18
RP11-71M14_Yq11.2_	Yq11.2		753M1471	RP11-71M14
RP11-509B6 _Yq11.1_LOC94512	Yq11.1	LOC94512	753B06509	RP11-509B6
RP11-356K22 _Yq11.2_	Yq11.2		753K22356	RP11-356K22
RP11-553C13 _Yq11.2_	Yq11.2		753C13553	RP11-553C13
RP11-5C5_Yq11.23_	Yq11.23		753C055	RP11-5C5
RP11-823D8_Yq11.2_	Yq11.2		753D08823	RP11-823D8
RP11-100J21 _Yq11.2_	Yq11.2		753J21100	RP11-100J21
RP11-236J18_Yq11.2_	Yq11.2		753J18236	RP11-236J18
RP11-91A13_Yq11.2_	Yq11.2		753A1391	RP11-91A13
RP11-214M24_Yq11.2_	Yq11.2		753M24214	RP11-214M24
RP11-88F4_Yq11.2_	Yq11.2		753F0488	RP11-88F4
				0
RZPD = Resource Centre/ Primary Database of the German Human Genome Project (Berlin, Germany)				0
				0
				0
				0
