# Supplementary material for: Matrix-comparative genomic hybridization from multicenter formalin-fixed paraffin-embedded colorectal cancer tissue blocks
Source: BMC Cancer. 2007 Apr 2;7:58. doi: 10.1186/1471-2407-7-58 (PMC3225877; doi:10.1186/1471-2407-7-58)
Supplement: Additional file 3 — Clone list high resolution chip. List of the clones included in the high resolution chip together with their genomic localization. [file 1471-2407-7-58-S3.xls]

## Sheet: CloneBase
Clone_Name	Chrom	Chr_Start	Chr_End
RP11-465B22	1	968368	1195907
RP11-49J3	1	5877863	6054477
RP11-338N10	1	7653229	7855211
RP11-285P3	1	14383845	14563581
RP11-45I3	1	16532955	16679672
RP11-174G17	1	18127885	18266740
RP11-132G19	1	21777144	21969766
RP11-509F14	1	24224714	24404754
RP11-84A19	1	31842627	32025999
RP11-277A4	1	32171584	32337161
RP11-114B7	1	32770536	32943334
RP11-327P22	1	34773435	34965488
RP11-113D13	1	39204432	39347276
RP11-204L3	1	39746593	39886116
RP11-342M1	1	42884107	43048611
RP11-184I16	1	43958538	43959267
RP11-182I23	1	44324637	44505266
RP11-322N21	1	46198539	46416951
RP11-8J9	1	46824033	46981328
RP11-330M19	1	47941743	48142038
RP11-428D12	1	48856751	49042371
RP11-253A20	1	51595461	51737051
RP11-117D22	1	53448627	53627600
RP11-342F23	1	58593145	58782894
RP11-37M11	1	59878796	60021088
RP11-5P4	1	63134959	63313989
RP11-412F21	1	69155017	69303873
RP11-175G14	1	71867040	72034259
RP11-261J10	1	72729575	72923304
RP11-250D8	1	74352600	74512062
RP11-25F16	1	75174135	75328276
RP11-306I4	1	77716164	77883950
RP11-143H12	1	98620793	98779208
RP11-398N17	1	82365627	82542749
RP11-338F23	1	83433958	83617891
RP11-118B23	1	84667496	84832331
RP11-427B20	1	88533465	88709131
RP11-413E1	1	89775737	89960878
RP11-298P9	1	90397269	90397986
RP11-366L18	1	94503591	94707404
RP11-14O19	1	95447402	95625374
RP11-146P11	1	95695714	95868645
RP11-122C9	1	96807566	96994863
RP11-128G13	1	97831981	98008169
RP11-17C2	1	98620758	98779239
RP11-413P11	1	99610267	99775192
RP11-421L21	1	101160134	101352650
RP11-202K23	1	102305788	102446315
RP11-118G19	1	105378867	105542353
RP11-90H3	1	106012910	106171863
RP11-28P8	1	108240534	108423486
RP11-284N8	1	110807864	111000941
RP11-88H9	1	112222093	112391605
RP11-31F15	1	113215458	113384194
RP11-183N22	3	4492889	4493650
RP11-27K13	1	117135160	117317597
RP11-418J17	1	119411930	119619055
RP11-417J8	1	140333538	140529125
RP11-326G21	1	142391268	142392028
RP11-315I20	1	142927660	142928310
RP11-533N14	1	144192914	144380195
RP11-301M17	1	144800054	144990974
RP11-98D18	1	150501141	150651279
RP11-216N14	1	150501184	150651251
RP11-307C12	1	151657147	151839241
RP11-422P24	1	150879988	150880714
RP11-98F1	1	151957768	152127909
RP11-172I6	1	152762033	152945566
RP11-206M24	1	154602575	154603342
RP11-393K10	1	155629472	155787970
RP11-190A12	1	156499958	156696744
RP11-137A12	1	157885434	158056448
RP11-5K23	1	158355392	158356130
RP11-430G6	1	159677996	159854016
RP11-541J2	1	160910473	161094428
RP11-306I1	1	162227191	162434608
RP11-277B15	1	163823503	163988666
RP11-277C14	1	168578650	168750693
RP11-415M14	1	172762629	172922357
RP11-12M5	1	176407505	176580510
RP11-46A10	1	177558691	177761286
RP11-538D16	1	178691298	178848928
RP11-71D4	1	179360676	179511160
RP11-293B7	1	180304072	180495877
RP11-108M21	1	183908435	184079057
RP11-336D15	1	185757365	185924984
RP11-445K1	1	186717367	186907461
RP11-463J7	1	187357807	187523635
RP11-440G22	1	188607233	188784525
RP11-142L4	1	188797715	188798461
RP4-785P20	1	3247831	3388339
RP1-37J18	1	4487271	4618583
RP3-438L4	1	7071613	7198385
RP3-510D11	1	9146853	9275928
RP4-575L21	1	10087309	10181633
RP4-635E18	1	10997997	11110672
RP4-539L13	1	11494886	11630670
RP4-636F13	1	12362898	12474663
RP4-560M15	1	15298219	15433287
RP1-37C10	1	17012810	17229216
RP4-540O3	1	19000106	19139464
RP4-745E8	1	20301082	20433492
RP1-184J9	1	23083297	23184194
RP3-398I9	1	24936766	25031938
RP1-144C9	1	27386921	27464179
RP4-633N17	1	27043078	27164044
RP3-437I16	1	29429226	29549527
RP4-669K10	1	28782745	28783401
RP5-893G23	1	29486393	29627894
RP4-561P1	1	34048630	34150466
RP4-731G4	1	36500771	36639634
RP5-1090M5	1	37062616	37201340
RP4-783C10	1	37947608	37948252
RP5-884C9	1	38160380	38275927
RP4-739H11	1	40727133	40855252
RP4-534D1	1	45420672	45421444
RP5-1013G21	1	50282497	50399188
RP1-86A18	1	50534022	50742213
RP4-631H13	1	53016861	53133031
RP5-1043G4	1	54982387	54982849
RP5-1070D5	1	55586847	55768000
RP4-710M16	1	56535118	56663736
RP4-668G5	1	60983962	61130637
RP4-662P1	1	62070695	62213849
RP4-537F10	1	64146158	64243340
RP4-700A9	1	65310803	65399804
RP4-759M20	1	66616724	66745155
RP4-547N15	1	67178985	67310173
RP5-1033K19	1	68549298	68652393
RP5-944F13	1	69815185	69815974
RP5-1006B11	1	70656922	70754146
RP4-716B13	1	73565328	73703721
RP5-963M5	1	76580261	76679882
RP4-653E17	1	81767802	81888642
RP4-604P14	1	85046074	85046824
RP4-722L13	1	85808092	85899261
RP4-612B15	1	86985286	86985916
RP5-1043L3	1	87388036	87489812
RP4-665J23	1	91006893	91114595
RP4-621B10	1	92229248	92371893
RP5-1033H22	1	93707759	93849692
RP4-549L20	1	101014818	101146539
RP5-1108M17	1	103804380	103923006
RP5-916A15	1	106670439	106794965
RP5-1077K16	1	107296837	107389078
RP4-667F15	1	109447412	109448052
RP5-831G13	1	109726630	109842719
RP4-770C6	1	112748245	112871178
RP5-1037B23	1	114319545	114465599
RP4-663N10	1	115571032	115748019
RP4-787H6	1	116491052	116618040
RP5-881A21	1	118541410	118638655
RP4-610L12	1	119271060	119391129
RP3-365I19	1	141387483	141531879
RP4-706A17	1	143505085	143626363
RP4-790G17	1	146971293	146971782
RP1-13P20	1	149558342	149558980
RP4-702J19	1	164716849	164817492
RP1-206D15	1	166086324	166187837
RP1-97P20	13	20724165	20851644
RP5-1198E17	1	170542290	170687580
RP3-433G19	1	171553773	171615634
RP5-1045J21	1	172204075	172351126
RP3-423N22	1	173602120	173737064
RP5-990P15	1	175178753	175314382
RP4-768P8	1	181212687	181341797
RP5-936P19	1	183414766	183558585
RP1-61P15	1	190761657	190889823
RP5-879K22	1	206911144	207048772
RP4-799G3	1	225195438	225323034
RP4-679K16	1	225863882	225984218
RP5-940F7	1	232380898	232544907
RP11-1C11	12	106878168	107040608
RP11-1E1	4	78334433	78480982
RP11-1E21	18	47274877	47443274
RP11-1G8	4	163606001	163749613
RP11-1J11	4	72385335	72551804
RP11-1K11	8	4596118	4755769
RP11-1K22	12	129607064	129798344
RP11-1L22	2	133003416	133183141
RP11-1P9	2	74393609	74574117
RP11-2A4	3	138893138	139048113
RP11-2B15	8	72600219	72767625
RP11-2B17	11	1687193	1687713
RP11-2C24	16	30539964	30747822
RP11-2E17	15	78200185	78353829
RP11-2F9	15	19791367	19970461
RP11-2G10	4	75282894	75452153
RP11-2G22	3	27349643	27531253
RP11-2I8	2	166627385	166817396
RP11-2I17	15	70142508	70313623
RP11-2I22	11	102613735	102771566
RP11-2J15	19	51665825	51835148
RP11-2K12	12	91183235	91346298
RP11-2K18	8	115760314	115915271
RP11-2L4	16	81121446	81279554
RP11-3B7	3	49222599	49393280
RP11-3D4	15	31802458	31975417
RP11-3D19	8	97773109	97944343
RP11-3F11	3	153000409	153170597
RP11-3I22	2	223297497	223466803
RP11-3J21	8	93160371	93308372
RP11-3N13	8	75850345	76026015
RP11-3P22	7	68057726	68225186
RP11-4B7	11	16626965	16801594
RP11-4C17	8	132474524	132638132
RP11-4D24	6	96958620	97139258
RP11-4F22	17	61687769	61864883
RP11-4F24	17	1564767	1565500
RP11-4K11	12	52417126	52574777
RP11-4N9	11	116204416	116368601
RP11-4N23	12	13505608	13642782
RP11-4O3	4	58332161	58495924
RP11-5J4	2	164202898	164365195
RP11-5L1	16	45067244	45231075
RP11-6C14	4	161051375	161193325
RP11-6F2	3	158164999	158323283
RP11-6K5	11	20206660	20372501
RP11-7H7	11	78034362	78206791
RP11-7H13	2	52962134	53159387
RP11-7M4	5	36988555	37177051
RP11-7O2	16	53823781	53975887
RP11-7O20	11	14830578	14997910
RP11-8A1	12	114673048	114844208
RP11-8D23	3	17809328	17960713
RP11-8H2	18	41984362	41984869
RP11-8P6	7	136490854	136652750
RP11-8P11	15	71764680	71904803
RP11-9A1	3	64198721	64357750
RP11-9A4	11	56867267	57054678
RP11-9B6	4	93458375	93669443
RP11-9B17	19	42852412	43004473
RP11-9N20	3	124853438	125034577
RP11-9O10	2	77992250	78146869
RP11-10E21	11	55176672	55351006
RP11-10F11	7	56446173	56609791
RP11-10G10	8	101279091	101431725
RP11-10G12	4	22230963	22376389
RP11-10H6	3	3156042	3326580
RP11-10L11	4	96487124	96656059
RP11-10N17	11	124487806	124646248
RP11-11A18	8	113491855	113659908
RP11-11C16	12	126737931	126890969
RP11-11L6	3	28645912	28824317
RP11-11L10	3	74234096	74391234
RP11-11M4	12	88070774	88246954
RP11-11N6	4	91891939	92061958
RP11-11N15	11	110352104	110510107
RP11-11N16	2	169016867	169207132
RP11-11P11	5	121061430	121226477
RP11-12A13	3	96093190	96250469
RP11-12C11	11	44879168	45046134
RP11-12D3	5	90806344	90964362
RP11-12J3	4	54669405	54830719
RP11-12J13	3	97022228	97176817
RP11-12K13	12	82669318	82823446
RP11-12L20	8	78915842	79062005
RP11-12M21	2	139646912	139815008
RP11-12N13	3	167343084	167517677
RP11-52F10	2	62653646	62800899
RP11-53M11	8	55504844	55667413
RP11-54I20	X	152226929	152406183
RP11-55C6	4	44675190	44821847
RP11-55L3	4	117717865	117881873
RP11-56C4	3	193863519	194023822
RP11-56G10	12	73193541	73335530
RP11-56P22	3	34981231	35131137
RP11-57A22	4	110195936	110363348
RP11-58C7	2	138186859	138373102
RP11-58D2	3	116279657	116429950
RP11-58E21	14	49608076	49608742
RP11-58G13	18	32884985	32885636
RP11-58O9	17	35754749	35920940
RP11-58O15	3	55606124	55797550
RP11-59H1	12	12759639	12961302
RP11-59I16	4	184371085	184542576
RP11-59J16	3	128599503	128752049
RP11-59L15	12	30395911	30548839
RP11-59L22	2	193032180	193194005
RP11-59P4	2	117162531	117350284
RP11-60C8	8	15279388	15445713
RP11-60N3	X	5253404	5415752
RP11-61F4	14	77328585	77513223
RP11-61G19	4	10275049	10441085
RP11-61J14	18	54567090	54747580
RP11-62B7	4	182649004	182794286
RP11-62E9	8	81904402	82095683
RP11-62H20	14	59336011	59500859
RP11-62M21	18	34297490	34473929
RP11-62N12	X	4465743	4608665
RP11-62P16	2	150710147	150896829
RP11-63M2	4	138152609	138314464
RP11-64I2	7	39275289	39421582
RP11-64K10	15	68619336	68768604
RP11-64M20	4	151669487	151670175
RP11-64O13	3	153173968	153322742
RP11-65J14	3	187299641	187451870
RP11-65L3	2	179083644	179256464
RP11-66E7	14	65027747	65175760
RP11-66G8	3	39667080	39836464
RP11-67F24	3	161145078	161320812
RP11-67G7	2	182803572	182968344
RP11-67I10	16	26107505	26268718
RP11-67K11	2	68065385	68221268
RP11-67N21	8	118297084	118467725
RP11-68H18	12	117086768	117242196
RP11-69K20	3	30275518	30447552
RP11-69O1	4	141741731	141912428
RP11-69O6	2	121875196	121875653
RP11-70A1	15	34700420	34860371
RP11-70A24	11	44154338	44326167
RP11-70E3	16	70619026	70788093
RP11-70L16	2	229433907	229593016
RP11-71B7	2	94840306	95041912
RP11-71F18	7	19209270	19394137
RP11-71F23	18	43069131	43274185
RP11-71G7	3	177684963	177849625
RP11-71H17	3	125910485	126076506
RP11-71J24	2	222610617	222791481
RP11-71N3	8	133156783	133317994
RP11-72C9	11	24362912	24551940
RP11-72M5	8	119798302	119961178
RP11-73I6	4	95134076	95134900
RP11-73M18	14	103217347	103382885
RP11-74H8	17	62106614	62246742
RP11-74K11	12	93024514	93185060
RP11-75N20	4	110015225	110177335
RP11-76E12	14	97065728	97234127
RP11-76E22	18	46462730	46633371
RP11-76H6	16	66952765	67134295
RP11-77A13	2	119406051	119582630
RP11-77I22	12	30740646	30939600
RP11-77K12	16	73977120	73977825
RP11-78A19	18	11684280	11857259
RP11-78M2	15	74499839	74647142
RP11-78O10	3	49843918	50006856
RP11-79C12	3	68008697	68146379
RP11-79E3	4	33858298	33859014
RP11-79F7	8	107820491	107973246
RP11-79J20	14	88818864	88987033
RP11-80D24	3	17181366	17345270
RP11-80H18	3	58149241	58327168
RP11-81P15	3	87044540	87223721
RP11-82O18	16	14529557	14723144
RP11-83E23	11	92720473	92905772
RP11-83J16	15	32893109	33055196
RP11-83M8	2	10223134	10426301
RP11-84C10	14	20383517	20541450
RP11-84C16	19	49912622	50122984
RP11-84G18	2	236104441	236294745
RP11-84H6	4	179544289	179725866
RP11-86C13	3	768376	958261
RP11-87C12	12	120771799	120958326
RP11-87F15	4	177544062	177761935
RP11-87G24	17	72330424	72523882
RP11-87N22	11	112570898	112764095
RP11-87P13	12	81966843	82150679
RP11-88D10	4	107874843	108081943
RP11-88H10	3	147011406	147184826
RP11-88H12	3	65182404	65361116
RP11-88I7	3	95519627	95706411
RP11-88K4	7	136070680	136223629
RP11-88N8	8	75573453	75722946
RP11-88P6	3	188693510	188694261
RP11-89C12	2	81677117	81821676
RP11-89D4	11	7401245	7402032
RP11-89E16	3	141263366	141264131
RP11-89F17	3	51558739	51559061
RP11-89F18	3	23574974	23575716
RP11-89H15	17	59626448	59627242
RP11-89K22	14	24548302	24715386
RP11-89N17	7	33525398	33703976
RP11-90B9	15	81302303	81488639
RP11-90E5	15	98388085	98574555
RP11-90J19	15	45134914	45309877
RP11-90K17	11	85137550	85342098
RP11-90M7	3	164366669	164516637
RP11-90N16	12	106074977	106243569
RP11-90N21	3	158817699	158979205
RP11-91B3	3	106787070	106966498
RP11-91E8	3	45989826	46150224
RP11-91J3	4	188660414	188815043
RP11-91K9	3	178971583	179129150
RP11-91N19	2	233104539	233261148
RP11-91O5	3	136539154	136692414
RP11-92G19	18	4926284	5083817
RP11-92H22	4	72025537	72179919
RP11-93E4	11	122124382	122299430
RP11-93I21	4	125651915	125808487
RP11-93M11	11	72378220	72573798
RP11-93N14	3	110118090	110272403
RP11-94A14	3	10613350	10788431
RP11-94D19	14	100295990	100461015
RP11-94E2	18	28808364	28955525
RP11-94P14	15	75185326	75348634
RP11-95E2	7	50249407	50424357
RP11-95E11	3	3134172	3304965
RP11-95J15	7	46360317	46540919
RP11-96B2	8	123525975	123697977
RP11-96P3	12	51027859	51174187
RP11-97C16	3	1347065	1517440
RP11-98N22	14	19570817	19730543
RP11-98O2	4	139967524	139968318
RP11-99A1	18	50538203	50702047
RP11-99H5	16	13833316	13983107
RP11-99L13	15	22736020	22894833
RP11-100C9	4	120026688	120206079
RP11-100C21	7	42454358	42617046
RP11-100N3	11	56238253	56397616
RP11-100N20	4	82337157	82471136
RP11-100N21	4	47410194	47578348
RP11-100P11	11	124585420	124761526
RP11-101A9	12	105048290	105049041
RP11-101E7	16	21936647	21937453
RP11-102G17	7	136413025	136586844
RP11-103J17	4	36821037	36984310
RP11-103N21	3	29867269	30018470
RP11-104I20	17	25071274	25261602
RP11-104O19	17	4001094	4169898
RP11-105B19	7	118436035	118613316
RP11-105C20	16	58177854	58178675
RP11-105K13	3	8869825	9037105
RP11-105K20	2	133630358	133805991
RP11-105N14	2	213830422	213991428
RP11-106G13	2	26879352	27048324
RP11-106J7	18	3268738	3442992
RP11-106O22	11	125962061	126160026
RP11-107G7	4	88869687	89041548
RP11-107J18	3	115459232	115611158
RP11-107K17	18	22104629	22273853
RP11-107P10	11	111797499	111973902
RP11-108A8	3	63254921	63396321
RP11-108G3	18	33631807	33798667
RP11-108L12	11	42864060	43020941
RP11-108M12	14	56456968	56623373
RP11-108O10	11	111095171	111276128
RP11-109E24	18	6752916	6933612
RP11-109F18	4	108777059	108935228
RP11-110C15	3	186612242	186768128
RP11-110C16	4	103205373	103358788
RP11-110G2	2	46163257	46355165
RP11-110J12	12	116565053	116726682
RP11-111F10	3	157113258	157286190
RP11-111J6	2	18548242	18724913
RP1-13D10	6	16165649	16318642
RP1-23D17	6	88811053	88923153
RP1-32B1	6	135475561	135663726
RP1-34B20	6	26302873	26459898
RP1-34F7	6	32031967	32200774
RP1-46B1	6	69438735	69596850
RP1-63I5	6	152374654	152462241
RP1-86C11	6	27152460	27241417
RP1-87H18	6	122617580	122660549
RP1-90O12	6	9606972	9733133
RP1-94G16	6	117915464	118016129
RP1-111D6	6	149545624	149673890
RP1-120N9	6	84309072	84475987
RP1-122O8	6	90373980	90514096
RP1-136B1	6	2316533	2413083
RP1-137D17	6	169563922	169651825
RP1-153G14	6	27422168	27563699
RP1-154G14	6	91251335	91352253
RP1-159G19	X	122690320	122888087
RP1-160B9	6	69938032	70037252
RP1-230I3	6	118676249	118787894
RP1-232K4	6	15432597	15630682
RP1-234P15	6	75947919	76073439
RP1-244F1	6	104541641	104626173
RP1-257A7	6	13285350	13413239
RP1-273N12	6	99385880	99386658
RP1-278E11	6	39977178	40078522
RP1-283K11	6	2207673	2309155
RP1-292F10	9	83899162	83988222
RP3-324B8	6	66876814	67021555
RP3-336G18	6	156936198	157105296
RP3-336H9	6	50775747	50907356
RP3-341E18	6	52995970	53088442
RP3-349A12	6	34918606	35051428
RP3-365E2	6	14536149	14673791
RP3-365O12	6	46918436	47035989
RP3-366M24	6	160669746	160752644
RP3-393D12	6	97092117	97184863
RP3-402H5	6	47870455	48002399
RP3-412I7	6	117034043	117169404
RP3-422B11	6	57292519	57451664
RP3-429G5	6	108524960	108647021
RP3-444C7	6	20630798	20759036
RP3-454N4	6	106038433	106153492
RP3-460G2	6	141124549	141227062
RP3-470B24	6	168109785	168197553
RP3-472A9	6	76566432	76685186
RP3-442A17	6	158775991	158904765
RP1-257A15	6	163406320	163541614
RP3-471D13	6	164315960	164316208
RP4-625H18	6	19833231	20018547
RP4-726A1	1	73565295	73703721
RP5-995C14	6	78821469	78822201
RP5-1077I5	6	32404070	32498505
RP5-1086L22	6	170448948	170585486
RP5-1179L24	6	150590203	150697215
RP1-66H9	6	155340228	155340786
RP1-249F5	6	160274605	160404487
RP3-473J16	6	10888465	10970313
RP3-510L9	6	11482211	11482901
RP4-546K19	6	153155422	153267690
RP1-40C9	6	65839991	65840775
RP1-61F10	6	89632167	89689630
RP1-71D21	6	110784447	110785221
RP1-84N20	6	125389199	125541230
RP1-90K10	6	36906248	37077769
RP1-93N13	6	32623708	32710603
RP1-167P23	6	101399800	101541206
RP1-265C24	6	28140043	28246315
RP1-276A6	6	112430374	112486834
RP1-297M16	6	151493096	151612420
RP3-323K23	6	132102708	132208085
RP3-329H16	6	119595033	119707570
RP3-336K20	6	7427280	7575675
RP3-350J21	6	38990350	39129181
RP3-383B8	6	115381841	115506680
RP3-418C23	6	97824224	97971094
RP3-441A12	6	37889307	38009607
RP3-442L6	6	49686804	49805309
RP3-448K1	6	107020676	107112028
RP3-449G2	6	103441042	103538793
RP3-468B3	6	33876274	34013125
RP3-475J3	6	120494244	120592597
RP11-111P21	3	45315409	45497977
RP11-112J9	17	51993140	52172780
RP11-113G13	4	89047637	89235240
RP11-113K21	11	82426839	82581132
RP11-114F20	3	198343367	198344165
RP11-114I8	3	101478704	101632373
RP11-114I12	16	6846409	7019846
RP11-114L8	14	32835734	32999496
RP11-114M17	5	6515876	6708632
RP11-114O8	8	112100512	112266163
RP11-115B22	3	105815245	105971443
RP11-115D19	4	91062100	91062798
RP11-115F18	12	38991144	39141476
RP11-115G12	8	65377850	65551264
RP11-115H23	2	198371121	198555785
RP11-115M9	8	122743719	122893632
RP11-115M13	8	108980084	109137354
RP11-115N19	10	126605954	126760588
RP11-116K4	18	49786579	49971825
RP11-117J13	4	8220695	8380648
RP11-117L15	3	156642086	156810060
RP11-118I2	18	73605047	73776512
RP11-118L16	11	83021047	83205297
RP11-118O11	3	70632733	70783324
RP11-119E13	3	188090395	188091031
RP11-119J20	4	173378823	173548288
RP11-120C2	3	57297437	57406984
RP11-120E20	11	3573936	3757991
RP11-120I18	14	27534095	27695886
RP11-120I21	8	85136758	85319037
RP11-121A8	7	37992008	37992642
RP11-121C1	3	100492740	100545594
RP11-121C18	11	21566376	21747063
RP11-122B24	4	105426526	105587473
RP11-122D19	3	54007394	54188434
RP11-122K22	16	50431379	50432028
RP11-122N14	X	31276814	31439987
RP11-123C5	16	67553299	67731519
RP11-123G24	2	188314497	188476428
RP11-123I8	4	86523478	86697066
RP11-123M6	14	100296015	100460986
RP11-125F12	4	131234239	131403209
RP11-125F14	11	47289757	47477534
RP11-125K7	2	596981	744912
RP11-125M15	2	167563113	167761461
RP11-126P21	11	66710945	66872614
RP11-127A9	4	136706263	136873273
RP11-127A24	7	49591865	49754407
RP11-127I20	16	4702956	4851459
RP11-127J8	8	134871608	135047479
RP11-128A6	7	128216994	128375286
RP11-129J10	3	5027953	5180913
RP11-129J11	3	131457265	131616305
RP11-131I21	15	22736034	22894833
RP11-131J4	11	54839338	55007563
RP11-132E3	8	105218041	105402499
RP11-132H1	2	13534176	13698529
RP11-132J20	5	8413255	8600646
RP11-133L19	15	85186245	85362775
RP11-134J10	14	43288620	43453116
RP11-135M12	4	35352990	35546453
RP11-135N5	17	2312031	2492162
RP11-136I14	11	114823737	114993848
RP11-136K18	2	14777585	14924713
RP11-137L15	8	48686840	48844731
RP11-137O10	11	86920498	87069201
RP11-138H18	14	37337239	37487767
RP11-138J2	8	27277284	27462575
RP11-138P22	17	23307568	23308267
RP11-139J6	2	96080745	96258268
RP11-140C4	2	208832297	208993786
RP11-140I16	8	57211535	57353615
RP11-140M23	4	174274371	174275178
RP11-141C22	3	170366532	170543983
RP11-141D15	17	73636230	73813841
RP11-141E12	18	45025819	45187979
RP11-142G8	11	65876904	66035373
RP11-142I2	11	120790891	120960982
RP11-142M24	15	24370637	24550028
RP11-144B2	12	119040696	119225422
RP11-144C18	14	26561378	26744993
RP11-145F16	3	151508475	151678835
RP11-146G7	18	6752920	6933631
RP11-147B17	16	49081891	49252657
RP11-147G6	11	63843056	64009168
RP11-147K16	17	3241556	3398985
RP11-148F10	16	7933143	8120601
RP11-148F12	16	61943900	62080675
RP11-148K14	4	56002356	56134111
RP11-148L24	4	175479334	175626720
RP11-149A7	4	133802368	133974735
RP11-149G17	11	133514734	133706144
RP11-149O3	2	228483961	228659297
RP11-149P12	2	195944173	196111459
RP11-150P21	8	103802271	103959652
RP11-151N17	15	42593672	42756125
RP11-152A18	12	48258682	48259463
RP11-152F13	15	80867047	81024206
RP11-152H18	11	8634965	8795687
RP11-152N21	3	69383525	69541168
RP11-152O18	2	55725498	55892723
RP11-153F6	11	78641711	78791818
RP11-153O16	2	35059512	35198576
RP11-154H12	18	75538799	75701174
RP11-154H23	3	71622997	71816463
RP11-155C2	17	69446939	69639765
RP11-155G7	7	35974844	36144133
RP11-156A14	7	67352800	67510628
RP11-156E6	17	37192625	37370848
RP11-156L14	17	58063444	58237753
RP11-157C8	4	53206265	53354157
RP11-157E8	2	177169341	177322759
RP11-157H19	16	60359424	60359773
RP11-158L8	2	174112569	174292006
RP11-158L12	12	124015031	124193268
RP11-159L20	14	30158279	30325251
RP11-160A13	3	144154889	144312261
RP11-161I2	8	18447618	18644291
RP11-163G14	2	14556520	14726327
RP11-163H6	3	173181153	173347953
RP11-163I22	6	6217514	6382300
RP11-164H13	14	95199640	95365712
RP11-164J13	15	40544105	40544306
RP11-164K24	15	29207958	29366727
RP11-164L18	11	46216229	46383009
RP11-164M8	18	37305512	37482566
RP11-164P12	4	152905005	153046116
RP11-165B2	3	13797747	13964637
RP11-165B13	3	119242817	119243578
RP11-165M2	16	54425522	54559952
RP11-165M11	3	144846193	145031578
RP11-166D19	11	121326392	121516640
RP11-166M16	17	67169020	67327134
RP11-167B4	16	6165969	6339847
RP11-167F22	11	73706065	73867546
RP11-167K17	3	6749027	6942291
RP11-167N19	4	101951384	102101481
RP11-167P11	16	66199799	66393264
RP11-168D12	14	41341385	41500259
RP11-168G16	15	98650852	98814162
RP11-168K9	11	126420648	126568009
RP11-168L7	14	100856556	101045895
RP11-169F17	18	68809466	69000766
RP11-169J21	X	28107481	28277294
RP11-169L20	2	24760790	24948682
RP11-169M2	15	60717927	60895362
RP11-169N13	3	120926480	121091560
RP11-170K19	3	59701342	59875950
RP11-171G2	17	68199396	68366917
RP11-171N4	4	157803551	157978370
RP11-172B9	2	197799192	197967617
RP11-172M18	8	139307409	139453227
RP11-173C1	2	39065424	39245819
RP11-174B22	4	104537513	104700022
RP11-174I12	8	124550520	124718428
RP11-175P8	7	32081720	32266272
RP11-176J16	12	43511484	43650184
RP11-176K15	4	85303931	85459895
RP11-176L20	2	172234831	172401519
RP11-177H2	8	10795780	10796421
RP11-178A2	12	127799797	127800377
RP11-178C3	17	55350495	55498032
RP11-178D12	15	53411855	53412638
RP11-178F10	18	20190107	20371175
RP11-178K17	3	190563338	190731939
RP11-179B7	11	103803623	103964960
RP11-179B11	7	33950278	34099381
RP11-180L13	1	161848061	162032317
RP11-180N14	3	21314408	21484028
RP11-181D11	12	70624458	70765581
RP11-181K12	4	147068057	147227918
RP11-182E14	8	53938368	54105592
RP11-183E24	15	96417947	96572289
RP11-183H16	12	54839394	55007887
RP11-187E13	14	31443192	31601773
RP11-187P2	11	80418056	80571094
RP11-188I6	8	104875758	105015139
RP11-189D22	17	17940393	18114679
RP11-192H6	5	25187412	25333169
RP11-192P23	4	24146342	24317423
RP11-193I17	7	130939154	131115290
RP11-194C13	11	36670298	36852531
RP11-195A20	5	98954115	99111442
RP11-196B15	6	7898162	8078796
RP11-196E5	17	71063165	71247066
RP11-197I11	8	53078890	53252047
RP11-197K1	3	137706759	137888014
RP11-200A13	8	106002673	106200542
RP11-200H5	16	74775686	74929189
RP11-200O17	3	145885195	146013624
RP11-202H2	12	85501247	85664414
RP11-202H24	2	122949998	123094818
RP11-202L1	8	77233600	77394640
RP11-202M19	11	33907530	34049097
RP11-203D9	14	83853577	84001147
RP11-203L15	3	162044689	162207586
RP11-204D19	2	43576429	43756723
RP11-204H9	4	65014136	65179052
RP11-204K16	14	67822628	67995564
RP11-205A6	3	127314126	127484700
RP11-205B19	2	176095721	176262562
RP11-205I24	12	102468674	102626025
RP11-206C1	11	18095206	18291271
RP11-206J21	3	82655862	82799401
RP11-206L19	11	11681667	11828279
RP11-207A10	16	22715683	22893642
RP11-207G14	2	129637998	129801004
RP11-207O14	2	146708896	146893173
RP11-208F13	17	9466335	9611536
RP11-208G16	3	22372670	22514731
RP11-208O6	4	107038989	107203079
RP11-209D20	4	130139301	130333587
RP11-209H16	2	131615256	131788214
RP11-210N13	12	42413160	42579564
RP11-211C9	8	8489834	8677590
RP11-211G17	4	67196528	67348069
RP11-211H6	4	4986488	5145322
RP11-211K17	2	227157066	227322490
RP11-211P13	3	191651342	191835502
RP11-212D19	11	113740438	113878585
RP11-213L8	4	172090356	172090944
RP11-214K3	12	122953521	123152038
RP11-214N20	3	99133076	99288212
RP11-215A20	18	58572418	58756466
RP11-215D12	2	142809522	142993636
RP11-215E13	17	29512898	29667899
RP11-215J7	15	52652616	52815257
RP11-215O6	20	29545975	29546819
RP11-216P6	17	801989	1008120
RP11-217N19	17	49753469	49922957
RP11-218F10	4	164665398	164826240
RP11-218L14	X	154244981	154392840
RP11-218M2	2	165804995	165978787
RP11-219A15	17	16526746	16718786
RP11-220C23	11	40928715	41089514
RP11-220N20	17	42087499	42268621
RP11-220O14	3	77584830	77738883
RP11-221E20	3	129991795	130177759
RP11-223L18	3	154955772	155113468
RP11-224A1	7	126914546	127073576
RP11-224D4	4	77920734	78081536
RP11-226E22	3	26718031	26882772
RP11-226F19	14	68409982	68576217
RP11-226O9	5	143298228	143480824
RP11-226P1	14	81191238	81376380
RP11-227F19	4	41486278	41673262
RP11-228F3	4	186010493	186178380
RP11-228F17	2	156527704	156697360
RP11-229A12	3	57370504	57371093
RP11-229G4	9	43257055	43401044
RP11-229K15	17	26294586	26453010
RP11-229O3	16	63462907	63616441
RP11-230B21	12	28623872	28774457
RP11-231A23	15	58181440	58324747
RP11-231C18	4	54968304	55142179
RP11-231L11	3	142172462	142173044
RP11-232J12	15	51735476	51736154
RP11-233O10	17	1705906	1882486
RP11-234N1	18	72266630	72448118
RP11-235I18	3	143078423	143237521
RP11-235L22	2	190532681	190693355
RP11-236L3	11	93041021	93189057
RP11-236P11	15	62366904	62510397
RP11-238A9	3	4490514	4652956
RP11-238F2	17	66194639	66343264
RP11-5P15	9	26681234	26681720
RP11-5N16	9	132007228	132007771
RP11-8B23	9	89927165	89927994
RP11-15P13	9	20172465	20351121
RP11-19G1	9	9932073	10130653
RP11-19J3	9	92321634	92489352
RP11-20P5	9	28027075	28204449
RP11-23D5	9	11170428	11341967
RP11-23J9	9	97120587	97286003
RP11-23B15	9	97623563	97784334
RP11-27J8	9	27417088	27590261
RP11-28O4	9	119071486	119072140
RP11-29B9	9	7904520	8056890
RP11-30L4	9	93288305	93459139
RP11-31J20	9	104568352	104754723
RP11-33K8	9	24090721	24243438
RP11-33G16	9	25690187	25853227
RP11-48L13	9	29493271	29639053
RP11-48M17	9	2136364	2296360
RP11-58C3	9	115951715	116121055
RP11-59M22	9	84220295	84377175
RP11-66O21	9	75439414	75440255
RP11-66D1	9	80991481	81138354
RP11-67K19	9	116408159	116563591
RP11-71A24	9	72848317	73017346
RP11-75J9	9	101521451	101680519
RP11-78H18	9	114647112	114805811
RP11-80H12	9	100788649	100957646
RP11-83N9	9	136207935	136362829
RP11-88M9	9	112540764	112727061
RP11-92C4	9	98644256	98794171
RP11-101K10	9	124167663	124330481
RP11-106A1	9	6566990	6567805
RP11-109D9	9	69487306	69676572
RP11-109M15	9	16141186	16325481
RP11-113D19	9	21157685	21158452
RP11-123J20	9	17839221	18013839
RP11-125K10	9	4819733	4991796
RP11-132E11	9	16987010	17148443
RP11-137O6	9	122808959	122994424
RP11-141J10	9	70528528	70677340
RP11-143H20	9	130881497	131058128
RP11-149I2	9	21851433	22046818
RP11-153P4	9	133571331	133750415
RP11-160D19	9	95433765	95598231
RP11-165P4	9	120891105	121069469
RP11-172F7	9	85287618	85288314
RP11-174B4	16	14454836	14631517
RP11-174K23	9	78534808	78716286
RP11-175E13	9	8398615	8557610
RP11-176L21	9	88644066	88799441
RP11-187K14	9	12819715	13004078
RP11-202G18	9	110955506	111132187
RP11-202H3	9	129858645	130045763
RP11-205K6	9	126296031	126460599
RP11-208F1	9	100050139	100197864
RP11-218I7	9	5993718	6146499
RP11-240L7	9	96060259	96229878
RP11-264J11	9	28840514	28840768
RP11-265B8	9	68778953	68779698
RP11-269P11	9	125271849	125447742
RP11-274B18	9	68358409	68528389
RP11-276H19	9	86827154	86980390
RP11-279I21	9	94473904	94655715
RP11-280P22	9	85960413	86094507
RP11-287A8	9	105223738	105396654
RP11-318L4	9	103254007	103418980
RP11-320E16	9	2521111	2521805
RP11-336N8	9	77969998	77970521
RP11-342F21	9	102270329	102430492
RP11-345K9	9	87869665	88066130
RP11-352F21	9	11389658	11588107
RP11-360A18	9	119775925	119958173
RP11-362L2	9	79355248	79356032
RP11-373J8	9	127282486	127499995
RP11-384P5	9	80182461	80364063
RP11-388N2	9	117294858	117470365
RP11-388N6	9	109146376	109360971
RP11-399H11	9	135198232	135419560
RP11-400A24	9	108279653	108468171
RP11-401G5	9	73624112	73796829
RP11-408A13	9	14419816	14586697
RP11-413D24	9	13729630	13912935
RP11-417A4	9	137679200	137871989
RP11-417B4	9	123491878	123688856
RP11-422N19	9	76090213	76253493
RP11-429D3	9	121691418	121864392
RP11-429L21	9	72321408	72481088
RP11-432M2	9	82008792	82208346
RP11-438P9	9	107357324	107357981
RP11-439A18	9	83330646	83525574
RP11-440G5	9	91210454	91381302
RP11-446F13	9	12225005	12396287
RP11-451E16	9	118116160	118310814
RP11-2K17	10	14952575	15140784
RP11-5G18	10	118689986	118853807
RP11-13E1	10	48967298	49121505
RP11-13A2	10	63780499	63955335
RP11-14C22	10	30925759	30926104
RP11-15K3	10	92100790	92284115
RP11-16P8	10	128180787	128326333
RP11-16O1	10	17758041	17921747
RP11-19C6	10	99620303	99781492
RP11-20E23	10	82479195	82648679
RP11-29A19	10	1206029	1370732
RP11-37P5	10	16038936	16196794
RP11-38B21	10	43864787	44024290
RP11-40F6	10	82019058	82019379
RP11-45A17	10	133629580	133778451
RP11-47O13	10	52898354	53069428
RP11-58O1	10	72645818	72803738
RP11-62L18	10	123214100	123388480
RP11-79I23	10	60095385	60270663
RP11-80H5	10	91315272	91463649
RP11-90J7	10	79687959	79844996
RP11-92H8	10	92924800	93134214
RP11-95M17	10	84424513	84577760
RP11-96N16	10	117796864	117962944
RP11-108B14	10	22399419	22575894
RP11-113E21	10	87190070	87373214
RP11-122K13	10	135110481	135111152
RP11-124O11	10	42660894	42830194
RP11-128B16	10	26797315	26941968
RP11-129O7	10	25141002	25306820
RP11-151A10	10	126760603	126954956
RP11-154P11	10	4322070	4497152
RP11-161L14	10	66811696	66961629
RP11-162K11	10	95774178	95924122
RP11-162E8	10	24159166	24341427
RP11-163F15	10	110235647	110401173
RP11-164I17	10	97210760	97374404
RP11-165O3	10	21321389	21321781
RP11-165M8	10	89694476	89694968
RP11-165P9	10	106748194	106912778
RP11-166B18	10	61902228	62069013
RP11-168C9	10	130997310	130997876
RP11-176H12	10	65699664	65700044
RP11-183D3	10	57554233	57708605
RP11-188P8	10	20025423	20189475
RP11-189M8	10	10034833	10202423
RP11-196N24	10	98421164	98525673
RP11-207K8	10	29841338	30014928
RP11-219F10	10	85567652	85747565
RP13-238F13	10	126007431	126190348
RP11-248J23	10	97612977	97780354
RP11-254A5	10	36972913	37144238
RP11-264E18	10	129933095	130095088
RP11-271I13	10	111497648	111663117
RP11-275E20	10	14321741	14514319
RP11-287G8	10	101701720	101872241
RP11-292F22	10	46999181	47159666
RP11-297N15	10	69441097	69601751
RP11-298K24	10	6277674	6476639
RP11-304I5	10	90435254	90615085
RP11-307B23	10	25969731	26132531
RP11-313B15	10	55596032	55596257
RP11-314D6	10	132635061	132635351
RP11-314J18	10	70288208	70459535
RP11-323P17	10	122467471	122467966
RP11-324L3	10	102895114	103074769
RP11-325D15	10	77812080	78010375
RP11-326F3	10	73834334	73834924
RP11-336A10	10	5677116	5844781
RP11-337F21	10	17006984	17194159
RP11-337N19	10	20561285	20741009
RP11-338L11	10	116774295	116971212
RP11-338O1	10	125057762	125058197
RP11-345K20	10	74954877	74955199
RP11-348J12	10	94734535	94907303
RP11-355F22	10	119495422	119675862
RP11-357H24	10	114874404	115058195
RP11-357A18	10	60813496	60976631
RP11-359E7	10	121490551	121670090
RP11-364E8	10	112350437	112499683
RP11-367H5	10	71487253	71487667
RP11-371O16	10	59005947	59241663
RP11-373N18	10	105830098	106023281
RP11-379L21	10	23123798	23319758
RP11-381K7	10	112963144	113136917
RP11-383B4	10	18842318	19038215
RP11-384P18	10	128798554	128968853
RP11-396M20	10	88054888	88222653
RP11-399K21	10	76881864	76882526
RP11-400F15	10	131816154	131982049
RP11-401F24	10	11805252	12011792
RP11-285F23	2	169324030	169514322
RP11-285H23	2	144706248	144897121
RP11-285K4	16	72300075	72453658
RP11-285P21	14	77458135	77664678
RP11-286N22	11	60851894	61061395
RP11-286P15	3	111576135	111740734
RP11-288C18	2	36901972	37085890
RP11-288I13	16	17137869	17316758
RP11-289A1	18	26696101	26878287
RP11-289D12	15	20363717	20542365
RP11-289K3	2	135749842	135931257
RP11-290I21	12	62854244	62854997
RP11-291G24	18	1551143	1734122
RP11-291N1	11	90957432	91163512
RP11-292A20	2	4295218	4453491
RP11-292B1	4	28326148	28515699
RP11-292M11	5	169615249	169734372
RP11-293D9	8	30816370	30990446
RP11-294I20	2	88997538	89163193
RP11-294M6	8	111740331	111910034
RP11-295A20	12	87539854	87694217
RP11-295B8	3	119676303	119822832
RP11-296E7	6	80800588	80953422
RP11-296E23	18	17277421	17277775
RP11-296N8	X	153694406	153873151
RP11-297M9	16	9634606	9827687
RP11-297N6	1	75758261	75939460
RP11-298A10	7	142664671	142736486
RP11-298A18	3	189731937	189918727
RP11-298E18	2	124922809	125083488
RP11-298I3	14	22435305	22627125
RP11-299C5	2	42391984	42576881
RP11-299G20	15	99550339	99734009
RP11-299H21	2	101370875	101371541
RP11-299J3	3	123486790	123658097
RP11-299N3	3	2181314	2367266
RP11-300D24	2	211988771	212156835
RP11-301H24	4	146696751	146862602
RP11-301K6	2	158282039	158461239
RP11-301L8	4	186788337	186960518
RP11-301O19	2	86188671	86389144
RP11-302B13	12	47562010	47745122
RP11-302G2	15	63873345	64073088
RP11-302L6	7	37214522	37404428
RP11-304H10	1	24471728	24654478
RP11-304L20	14	54376859	54570373
RP11-305A7	16	48210521	48394084
RP11-305L22	3	15628045	15764879
RP11-307P14	11	40185000	40379506
RP11-307P22	14	60206359	60397740
RP11-308J14	18	8795684	8973445
RP11-309J20	11	4745892	4948056
RP11-309L6	2	207804591	207978606
RP11-309N8	2	202535825	202536461
RP11-310H18	8	104441333	104600167
RP11-311C24	16	68164927	68165567
RP11-311L3	2	151943230	152103806
RP11-312H1	3	87569879	87730255
RP11-313C15	8	73722232	73910787
RP11-313F15	17	76183573	76354819
RP11-313P18	15	49615114	49801299
RP11-314D7	12	71742532	71963509
RP11-314N14	4	132907622	132908211
RP11-315L6	15	95508740	95699545
RP11-315O8	15	44046046	44246628
RP11-316A10	3	14886339	14886921
RP11-316G9	2	89830358	89830841
RP11-317A20	12	129041234	129041700
RP11-319E16	12	5163995	5164563
RP11-319N5	2	50445084	50445603
RP11-320J20	12	15496644	15658323
RP11-320L11	11	85720098	85720574
RP11-320N21	8	95978837	96177980
RP11-321A2	3	127928382	128108567
RP11-322N7	12	118037866	118216345
RP11-322N14	15	25800263	25980037
RP11-323F24	15	54901274	55123176
RP11-323K15	7	17563636	17737892
RP11-323N12	6	135533146	135718367
RP11-324G2	18	168428	340445
RP11-324H4	3	118153905	118326520
RP11-324I10	4	4242550	4434108
RP11-324K6	11	37673721	37838885
RP11-325I16	11	90903367	91076093
RP11-325K4	16	55369598	55559295
RP11-325L12	15	63070265	63255108
RP11-325M10	2	206171655	206359675
RP11-326A19	15	87338954	87527174
RP11-326N15	4	112453986	112642555
RP11-326O23	4	5161246	5358080
RP11-327O2	11	10289439	10454001
RP11-328H16	12	65509085	65693926
RP11-328L16	2	29319264	29511890
RP11-328P13	12	19280723	19281492
RP11-329A2	3	7560443	7760313
RP11-329H24	2	150283197	150484052
RP11-329O10	2	203434632	203435402
RP11-330O19	14	25538290	25757198
RP11-331G2	3	39135103	39311642
RP11-332O9	14	40363695	40563204
RP11-333D23	12	37199957	37369589
RP11-333I7	9	94415600	94590889
RP11-333K19	14	41996958	42171562
RP11-333O1	2	12733675	12937344
RP11-334L22	3	9054010	9236123
RP11-335E8	2	76415682	76416300
RP11-335K21	4	134510305	134689569
RP11-335O22	2	52251412	52431359
RP11-336N6	4	166378703	166557081
RP11-336N16	8	2898662	3068843
RP11-338H14	11	94849670	95025482
RP11-338K13	4	8004636	8218634
RP11-339D20	4	19666856	19839708
RP11-339P1	2	116312802	116516510
RP11-340A13	4	59679468	59852552
RP11-340I6	7	62715511	62909589
RP11-340L13	11	130972996	131149195
RP11-341G5	4	13557521	13722460
RP11-342G3	18	64985278	65144962
RP11-342K2	17	57301021	57473353
RP11-342K10	8	57918204	58101868
RP11-343H10	2	173286028	173450202
RP11-343N14	2	72305503	72486697
RP11-344B7	18	5260008	5444854
RP11-345J13	2	11155158	11327972
RP11-345O2	3	149511885	149686933
RP11-347K3	4	189792781	189989570
RP11-347P5	2	196655594	196870757
RP11-350B7	2	104959168	105141503
RP11-350F16	8	47816618	47982164
RP11-350G2	12	26494860	26676684
RP11-350H23	2	5797393	5989319
RP11-350N15	8	38289058	38488992
RP11-351E7	8	73498872	73677480
RP11-352J11	2	2201507	2381298
RP11-355D13	15	41409192	41591912
RP11-356O9	14	37010397	37213971
RP11-359B12	12	858648	1084584
RP11-359D24	3	81904890	82066186
RP11-359H3	3	121651205	121651894
RP11-359H18	19	23555073	23732302
RP11-359J14	12	22465615	22628113
RP11-361D15	15	57657503	57658171
RP11-361K8	17	43957677	44125703
RP11-362A1	12	80805337	80952279
RP11-362F19	4	142539350	142725509
RP11-362J17	4	20415083	20599107
RP11-363G3	2	193887643	194058044
RP11-363K21	2	185257356	185451765
RP11-364G22	11	5753721	5927294
RP11-2P5	13	40367434	40566000
RP11-10M21	13	66420966	66421707
RP11-10M8	13	37217921	37218551
RP11-17E4	13	110508381	110681700
RP11-25J23	13	78995042	79152736
RP11-26A3	13	22108664	22109399
RP11-40A8	13	50328528	50471832
RP11-40E6	13	109210635	109357541
RP11-52L5	13	77954930	78112209
RP11-56M2	13	35921756	36083776
RP11-62D23	13	93229523	93403152
RP11-67L17	13	62944467	63099883
RP11-74A12	13	94506903	94507480
RP11-76K19	13	19136604	19137297
RP11-87G1	13	32842471	33025319
RP11-95C14	13	91284445	91452121
RP11-95G6	13	27824701	27970943
RP11-95N14	13	31067305	31240545
RP11-98D3	13	34909940	35080870
RP11-110K8	13	20982693	21161824
RP11-111G7	13	25122500	25300811
RP11-115N13	13	82035437	82201311
RP11-117I13	13	42155420	42301191
RP11-118F16	13	100313432	100480730
RP11-120L14	13	83766576	83924559
RP11-125A7	13	41262233	41262987
RP11-125I23	13	26843897	27009985
RP11-129M14	13	64727675	64900032
RP11-131F1	13	38450249	38608557
RP11-131P10	13	37797297	37951253
RP11-141M1	13	32790732	32947408
RP11-141M24	13	108167626	108341331
RP11-168P13	13	43148302	43305457
RP11-174I10	13	47794572	47964053
RP11-184L18	13	70296348	70477659
RP11-185C18	13	48903929	49068849
RP11-187L3	13	19738155	19920905
RP11-193B6	21	13462479	13626951
RP11-200F15	13	53669880	53839191
RP11-218E6	13	28837843	29008462
RP11-226E21	13	76523008	76666874
RP11-232K22	13	106527433	106708235
RP11-234O23	13	61999015	62167070
RP11-235O20	13	96143661	96297462
RP11-245B11	13	113770458	113954546
RP11-247M1	13	45700578	45869746
RP11-255P5	13	102258686	102424760
RP11-265C7	13	112739429	112901590
RP11-266E6	13	33995112	34159357
RP11-275J18	13	88476238	88642707
RP11-279D17	13	99118130	99118732
RP11-279F15	13	56523630	56717407
RP11-309H15	13	72606913	72777348
RP11-310D8	13	111638158	111785816
RP11-310K10	13	60719187	60882412
RP11-318K19	13	95333180	95498792
RP11-319L6	13	90342056	90524017
RP11-327P2	13	51243111	51243933
RP11-332E3	13	75289525	75439997
RP11-351K3	13	44939386	45124346
RP11-359P14	13	59662163	59888923
RP11-365J7	13	86846880	86847238
RP11-366K1	13	86241575	86431660
RP11-370A2	13	68180810	68334608
RP11-376H15	13	84781269	84965380
RP11-383H17	13	97268163	97467144
RP11-384G23	13	52804333	52973849
RP11-388D4	13	89314358	89462845
RP11-388E20	13	77789426	77997374
RP11-393H6	13	71078490	71256801
RP11-394J19	13	74355387	74530080
RP11-406G20	13	105286223	105459675
RP11-407E23	13	39497391	39498139
RP11-408L13	13	46981034	46981776
RP11-421K11	13	80711182	80918589
RP11-424E21	13	65294071	65461528
RP11-431O22	13	52183624	52356899
RP11-436I5	13	69138664	69317439
RP11-442I9	13	98801820	98995341
RP11-442J21	13	44121309	44301217
RP11-464I4	13	82592804	82779046
RP11-478B20	13	55372320	55544178
RP11-478H12	13	87858551	88035241
RP11-480K16	13	112025897	112208253
RP11-502J9	13	103214616	103420259
RP11-513N16	13	107304438	107482925
RP11-516G5	13	55715887	55883767
RP11-521L15	13	67325775	67493542
RP11-524F1	13	58618179	58784565
RP11-533P8	13	80871787	81079018
RP11-538C21	13	57629383	57794495
RP11-550P23	13	29914797	30048599
RP11-552M6	13	73124080	73302606
RP11-556N21	13	23922512	24103118
RP11-562E17	13	104272126	104442084
RP11-564N10	13	101318694	101507371
RP11-414J4	15	72737468	72953319
RP11-414L17	8	61676214	61851180
RP11-415C15	4	26813779	26814604
RP11-415D21	12	103528653	103692480
RP11-415L23	4	47823974	48020227
RP11-416A5	4	45754361	45926806
RP11-416K7	17	42875381	43043105
RP11-416O18	3	183174957	183353249
RP11-418N20	X	2922887	3106255
RP11-418P19	5	100711511	100906817
RP11-419E3	4	116459203	116610541
RP11-419E14	2	78797801	78987253
RP11-419F8	11	132215897	132391418
RP11-419H23	2	231905223	231905890
RP11-419J16	18	9999822	10203371
RP11-419L16	18	46310160	46473840
RP11-419L20	8	110436818	110612510
RP11-419P8	18	2479744	2665791
RP11-420H19	7	124484094	124672067
RP11-420J11	3	181453971	181647163
RP11-421A17	5	67498164	67677068
RP11-421F9	3	25551992	25552787
RP11-421J10	2	45311929	45507866
RP11-421K1	X	19005550	19005927
RP11-422E4	7	153527757	153708275
RP11-423O13	9	86923188	87098245
RP11-423P14	4	65912429	66114279
RP11-424K7	16	49618230	49794206
RP11-424O11	11	63543757	63721176
RP11-425A23	4	149089277	149089977
RP11-425J20	4	138583911	138760890
RP11-426H24	12	99920976	100119077
RP11-428B4	4	100025617	100213062
RP11-430H7	18	66753077	66929602
RP11-430L3	11	26201318	26402942
RP11-432I21	17	33794727	33977073
RP11-432I22	11	125827484	126006449
RP11-433J8	14	96318570	96319342
RP11-433L7	8	14278141	14461142
RP11-433P17	16	3471479	3471939
RP11-434C1	12	11528806	11739539
RP11-434D11	5	126045881	126232819
RP11-434P11	2	73728655	73946620
RP11-435E3	12	94097501	94296947
RP11-435O22	12	86150059	86340334
RP11-436E24	2	134771578	134954576
RP11-436I9	12	9026914	9190867
RP11-436K12	2	47752134	47752933
RP11-437F6	12	23609734	23784529
RP11-438E5	4	80522038	80685254
RP11-438K19	2	111491570	111672994
RP11-438N5	11	3854187	4005769
RP11-438N16	12	112632134	112804864
RP11-438P8	4	104414935	104571385
RP11-439F4	3	9803852	9993473
RP11-439M9	2	198933383	199131253
RP11-440G2	12	40716223	40716974
RP11-440L13	4	167983514	168157288
RP11-440P5	2	60559947	60754284
RP11-440P12	2	161713766	161903935
RP11-441O12	4	18095185	18280937
RP11-442C9	3	81809988	81810796
RP11-443K8	2	108436478	108437123
RP11-444B5	2	221452496	221629284
RP11-444B24	12	66740902	66931728
RP11-445C21	3	182298001	182470715
RP11-445F12	17	32189512	32371445
RP11-445O1	7	21394990	21591035
RP11-446H10	8	68363210	68363812
RP11-446J8	4	16048735	16252337
RP11-446P9	15	23661899	23823333
RP11-447E20	4	74797929	75012947
RP11-447J13	3	86088438	86268550
RP11-449P15	7	887284	887978
RP11-451C2	2	102042560	102228588
RP11-451F11	7	23453908	23642522
RP11-451F20	4	184504005	184699995
RP11-451G1	2	103908423	104075896
RP11-455J20	2	190397880	190567387
RP11-457D20	16	58776587	58993431
RP11-457E6	3	123838303	124037428
RP11-457F14	2	40404858	40584150
RP11-457M7	X	2773172	2773945
RP11-457P23	2	230504232	230505032
RP11-458J7	2	152545587	152731072
RP11-458O14	2	79788378	79789095
RP11-460M2	2	49360714	49571978
RP11-460N10	12	33170553	33333489
RP11-462G12	16	3916408	4131848
RP11-463B12	2	240631310	240802683
RP11-463C5	5	82570102	82742889
RP11-463D17	18	41216566	41408713
RP11-465I24	11	47864340	48047114
RP11-466I16	3	193387523	193550121
RP11-467J12	16	51466052	51670097
RP11-467L24	16	62921688	63071731
RP11-467O15	16	61098268	61286985
RP11-467P9	2	71162545	71343296
RP11-468E2	14	23511789	23749068
RP11-468N14	4	69840975	70058929
RP11-469N6	11	133984028	134156487
RP11-470J24	2	206942051	207140551
RP11-471L13	17	11938351	12108967
RP11-474K4	17	27416322	27596064
RP11-474M18	3	84623846	84624672
RP11-475N22	3	129803286	129803841
RP11-478M12	2	41675898	41676316
RP11-478M13	16	84379908	84540021
RP11-478O20	4	31196933	31353402
RP11-478P5	17	69779007	69974731
RP11-479F13	2	61479515	61480296
RP11-479L11	2	210068962	210267450
RP11-479O9	7	64536651	64730788
RP11-480B17	3	122378972	122541183
RP11-480H11	5	65059220	65239073
RP11-481E24	18	30699517	30859564
RP11-481J13	2	56260244	56454626
RP11-481K9	12	97449678	97630349
RP11-481K13	4	150719522	150875098
RP11-482J6	11	88739639	88927964
RP11-482L11	11	84737833	84908431
RP11-483E17	2	175158769	175348654
RP11-484D18	3	178148602	178149357
RP11-484N16	18	66000802	66001509
RP11-484P7	1	9095616	9096340
RP11-485A5	11	123265105	123449312
RP11-485O10	15	46837058	47011154
RP11-485O17	2	6651838	6829554
RP11-486C18	18	40044271	40244003
RP11-486O13	14	69594037	69800258
RP11-488L1	17	12920204	13085706
RP11-488M6	3	13474877	13656208
RP11-489K4	X	27879607	28036837
RP11-489N6	12	15977584	16171208
RP11-489P15	2	216386066	216519786
RP11-490M17	2	122827603	122978449
RP11-490O6	16	11795525	11796320
RP11-491D6	3	36961776	36962513
RP11-491K7	3	166908968	167080211
RP11-492I23	4	3434298	3624888
RP11-492P7	19	51988000	52169534
RP11-494C5	5	152817276	152985131
RP11-494N20	8	118573281	118737738
RP11-494O6	12	83865812	84038295
RP11-495B16	2	82612452	82774580
RP11-495D4	8	126798041	126798844
RP11-495H13	4	179972970	180144650
RP11-495K9	12	130934566	130935060
RP11-497D24	2	238368982	238369380
RP11-497G19	12	115465688	115466305
RP11-498P15	3	163463035	163648097
RP11-499F3	15	79566763	79756514
RP11-500K7	3	149208201	149208685
RP11-501E14	4	121854022	122044148
RP11-501E21	14	32378912	32540754
RP11-501O2	3	149312738	149313551
RP11-502A23	4	90167451	90338631
RP11-502F14	2	16442178	16442976
RP11-502G22	11	14098699	14099413
RP11-502N13	12	14521944	14697706
RP11-502P1	18	3863274	4046678
RP11-502P9	7	11579626	11747412
RP11-503L19	4	149903110	150105865
RP11-503L23	4	153101350	153289579
RP11-504G3	11	18541571	18742470
RP11-504G5	2	115568165	115730069
RP11-504G11	2	115568165	115730064
RP11-504I1	14	84168823	84169632
RP11-505D17	7	7754492	7932754
RP11-506C8	2	217341294	217342077
RP11-506D12	17	46171561	46380473
RP11-506F8	3	196585082	196768563
RP11-506H21	17	53510745	53677092
RP11-506K19	14	38348741	38528993
RP11-507B10	4	60959933	61146008
RP11-507K2	3	137175197	137175939
RP11-508L23	2	53842810	54003961
RP11-510B7	3	80611850	80795918
RP11-510C1	2	131280770	131481664
RP11-510D4	4	118779937	118955940
RP11-510I5	12	95344729	95345461
RP11-510K8	7	1418556	1614319
RP11-510K16	3	181855140	181855963
RP11-510P12	12	41495108	41495904
RP11-512I16	5	87524422	87715075
RP11-512I24	11	70596609	70789798
RP11-512O7	2	220354396	220548915
RP11-513O17	8	58226066	58378511
RP11-513O19	2	85571828	85747501
RP11-514D23	16	84749036	84922020
RP11-514J23	3	76310308	76477952
RP11-516C4	2	225673424	225857052
RP11-517B11	3	132613113	132784647
RP11-518I8	16	5440772	5644276
RP11-519A11	4	28815505	28976813
RP11-519G16	15	43413012	43613760
RP11-519H15	2	106939463	107129303
RP11-520K18	18	56874822	57034619
RP11-521J5	3	125236945	125434205
RP11-522D14	12	25552960	25763321
RP11-522N9	3	72455321	72633462
RP11-522N18	2	157169525	157367277
RP11-523D2	8	79633094	79802906
RP11-523L20	16	46446494	46605357
RP11-524O15	3	32650193	32650799
RP11-525C11	3	192498463	192698321
RP11-525J21	4	60365745	60518033
RP11-526D2	2	105942337	106106180
RP11-526D16	5	95842138	96007440
RP11-526H11	18	63881662	63997076
RP11-526I8	18	22740630	22930994
RP11-526N18	14	79340662	79520755
RP11-526P7	8	140285430	140443678
RP11-527H14	18	14843504	14998636
RP11-527M19	3	41172087	41354700
RP11-528G9	2	110173114	110348736
RP11-529G21	3	154238290	154238746
RP11-529P9	3	98524261	98714848
RP11-529P14	8	21698622	21872574
RP11-530J6	2	200056782	200239075
RP11-532F12	15	38766152	38944382
RP11-532M24	8	125633463	125840510
RP11-533D19	16	88421159	88643456
RP11-533H15	11	91893716	92071858
RP11-533L7	14	53262095	53262810
RP11-535A5	18	18072986	18222633
RP11-535A19	11	75107934	75273492
RP11-535B12	2	180062619	180235223
RP11-535E19	2	77088156	77253944
RP11-535P8	15	83685716	83883618
RP11-538B23	5	79936331	80082792
RP11-538D15	7	77517580	77706578
RP11-538P16	17	57872126	58038015
RP11-538P18	3	159590755	159779797
RP11-540E4	8	8029024	8179923
RP11-540I12	4	67409499	67578141
RP11-540N15	15	64985158	65179621
RP11-541G9	12	96043696	96223527
RP11-541L7	11	27223566	27388824
RP11-542B5	2	8058328	8251272
RP11-542B15	12	66077114	66250763
RP11-542D13	2	97564642	97794964
RP11-543C4	14	99081660	99247736
RP11-543P15	12	3099629	3265088
RP11-544H16	8	112515727	112683952
RP11-545G16	11	132451658	132626345
RP11-546M8	2	240052531	240213754
RP11-547F10	2	98104043	98291300
RP11-547P13	2	153667431	153868948
RP11-548L8	12	53730294	53914923
RP11-549B18	18	27366553	27569454
RP11-549D18	2	16304131	16493985
RP11-549E9	12	39661185	39833116
RP11-549H5	2	100047317	100219878
RP11-550A18	7	29256783	29431175
RP1-27J12	17	14364543	14365215
RP1-29G21	17	28282582	28423748
RP1-29O12	5	14454085	14628504
RP1-42M2	7	5909528	5910336
RP1-46F2	12	109777990	109927651
RP1-61C2	5	13169713	13257048
RP1-62O9	17	44639847	44753670
RP1-64M18	5	12216435	12262939
RP1-66P19	5	131009149	131090780
RP1-68D18	11	35146354	35329993
RP1-85M6	11	32976972	33121100
RP1-97G4	12	76226603	76334597
RP1-137K24	5	15191420	15315309
RP1-138G16	17	65314673	65421406
RP1-144M5	8	34483916	34660804
RP1-155L11	8	35234984	35343974
RP1-164K3	X	12802079	12908638
RP1-167G20	5	16354099	16529256
RP1-186K10	5	136892127	137064639
RP1-198M21	8	41516869	41617043
RP1-215P15	5	70179512	70309338
RP1-236L2	5	129549259	129624330
RP1-247F3	5	130573546	130657824
RP1-252K6	8	66038030	66176788
RP1-261P5	12	111079644	111217286
RP1-267D11	13	91197182	91277115
RP1-305I20	12	109139886	109262458
RP1-316D7	11	33500835	33595582
RP3-323A24	4	2785965	2932296
RP3-363I18	12	111675884	111778555
RP3-405J10	12	48969495	48970250
RP3-417E16	12	46573750	46700918
RP3-443N8	15	88547365	88627956
RP3-449M8	14	73931005	74071369
RP3-461F17	8	2817096	2937029
RP3-467F14	12	5988191	6100060
RP3-488H23	X	20267147	20330218
RP3-491L6	8	61918655	61993759
RP3-502L6	5	10925654	10926306
RP3-514A23	14	72043432	72226400
RP4-544D10	3	47384084	47384683
RP4-548D19	7	150297797	150437638
RP4-548K24	7	149976473	150101290
RP4-558L10	7	145766409	145909198
RP4-560O14	7	81163511	81308134
RP4-562A11	7	76770549	76923897
RP4-593A12	8	1528552	1680296
RP4-597G12	16	88400085	88495411
RP4-604G5	7	99175155	99275232
RP4-612F12	7	41015568	41152163
RP4-613B23	3	42599838	42784967
RP4-635B5	3	120110945	120111694
RP4-650P9	7	85177871	85292639
RP4-660C16	8	22394183	22518920
RP4-703P8	7	156849814	157028497
RP4-715F13	7	68911602	69057457
RP4-718N17	7	51402480	51538183
RP4-721B17	7	143659289	143765653
RP4-725G10	7	56071683	56072432
RP4-736H5	7	66473410	66622012
RP4-764O12	7_NT_	1	112804
RP4-771P4	7	73539520	73540313
RP4-784G16	7	82164164	82307495
RP4-799O8	7	75996735	76168240
RP4-800G7	7	148269325	148433124
RP4-811H12	7	146755740	146756352
RP4-815D20	7	48627798	48718675
RP4-816G1	14	71176873	71308003
RP5-819O4	7	144733790	144858057
RP5-836L9	17	20013343	20134139
RP5-837J1	17	30340147	30441382
RP5-855F16	7	10711677	10807021
RP5-859H16	19	5549421	5722324
RP5-874H1	11	30664276	30785165
RP5-875H18	17	45474795	45587855
RP5-886O8	7	138992939	139136667
RP5-892C22	X	150105714	150217863
RP5-894A10	7	140784439	140899541
RP5-901A4	11	67418276	67554176
RP5-902E20	7	123372743	123520547
RP5-905H7	7	62132326	62271685
RP5-905M6	7	110642394	110781773
RP5-905N1	17	39182403	39183164
RP5-906A24	17	34510791	34624020
RP5-916L7	12	124898503	125032921
RP5-937E21	X	148334962	148446487
RP5-959C21	5	96427505	96513753
RP5-971F3	17	42140137	42202656
RP5-982E9	7	155850859	156009052
RP5-986F12	17	33099942	33206355
RP11-2E15	14	86833840	86986583
RP11-2F15	8	88145759	88302638
RP11-2J21	5	77156061	77320968
RP11-3B10	5	111992074	112162419
RP11-3B17	1	187439284	187591174
RP11-3G13	5	96944782	97113079
RP11-3H15	5	87297516	87443929
RP11-3N16	19	53269630	53431701
RP11-3P4	2	148045023	148206207
RP11-5N18	7	107723811	107913946
RP11-11C20	8	52776792	52920522
RP11-11N9	8	33027897	33028624
RP11-12D5	X	27598019	27792371
RP11-12H18	17	8408778	8574309
RP11-13K8	5	119668835	119831950
RP11-14L4	5	122463059	122626530
RP11-15A14	5	39226026	39422569
RP11-16A6	5	31326937	31504934
RP11-16B11	5	59340905	59341702
RP11-16E8	3	21574294	21742228
RP11-17J3	5	40113144	40281744
RP11-17L14	5	107339380	107503471
RP11-18K15	5	63325516	63499151
RP11-19B7	5	64142336	64300795
RP11-19O2	5	16193697	16358412
RP11-20K9	5	3172060	3340431
RP11-20O13	5	92986024	93173416
RP11-21C17	8	70223686	70378901
RP11-21K15	7	125885273	126044867
RP11-22G4	10	34471750	34638996
RP11-23B13	2	30723725	30891313
RP11-23F11	2	200129341	200326333
RP11-24O11	5	88149138	88309856
RP11-25F13	5	144610138	144777056
RP11-25F7	11	75965024	76130350
RP11-26B2	5	152539684	152728888
RP11-29E4	2	185913317	186118506
RP11-32D12	5	9436026	9606181
RP11-37M16	5	28750780	28917994
RP11-44J9	13	26088616	26258539
RP11-44K6	8	39836613	39985589
RP11-44L20	19	58164197	58336597
RP11-45K3	7	114728450	114908093
RP11-45M12	8	3899657	4066797
RP11-53L13	5	32742919	32916357
RP11-60K23	14	53557920	53721815
RP11-63M22	16	65152761	65333416
RP11-64K12	15	38393810	38394432
RP11-65A5	8	141395906	141551776
RP11-68I8	14	97835615	98011599
RP11-72L22	5	86340653	86503917
RP11-74E23	16	29550785	29730534
RP11-76C24	14	78800500	78957629
RP11-86K22	15	55906011	56096416
RP11-92E1	18	11065439	11231074
RP11-92L12	2	210284909	210448993
RP11-92M7	5	52909243	53065314
RP11-95A10	7	94927793	95117242
RP11-96H16	14	86077200	86077996
RP11-97L2	5	73817311	73818090
RP11-99O17	7	25593364	25594122
RP11-101K2	12	69745683	69884764
RP11-101N13	7	94121760	94287000
RP11-102A1	5	157180105	157349297
RP11-104F14	8	2303640	2411205
RP11-105D1	15	48942176	49085328
RP11-109F19	Y	7622486	7792114
RP11-114K7	11	115593861	115757272
RP11-114M5	8	59452746	59619686
RP11-114N19	14	80497781	80658071
RP11-115D4	5	114441173	114603245
RP11-115H13	Y	6735628	6903018
RP11-115I6	5	71659788	71823446
RP11-115N5	17	61192768	61362729
RP11-122L9	Y	4900483	4901129
RP11-125G9	12	20887518	20888220
RP11-125H8	14	66697392	66870415
RP11-127F21	15	81186971	81351624
RP11-137P5	5	5500139	5686966
RP11-141H20	2	169906687	170070826
RP11-141I1	4	144046776	144047524
RP11-147L13	17	63619442	63836050
RP11-148A10	7	103728751	103891116
RP11-153B10	5	113199522	113366010
RP11-154D3	3	62016738	62182587
RP11-154J22	15	46296351	46451066
RP11-155F12	X	2449599	2605370
RP11-156E23	11	87911050	88091465
RP11-158G19	19	59041063	59235473
RP11-163K24	11	62270871	62271625
RP11-165M1	16	12336699	12522785
RP11-169D1	Y	19994840	20150364
RP11-170P5	5	165677723	165841050
RP11-173E19	12	72112997	72312988
RP11-177H13	8	23107287	23286627
RP11-179A16	11	81301979	81443218
RP11-182H20	Y	10072066	10234236
RP11-183M3	4	68790646	68791434
RP11-185E13	9	103623573	103794095
RP11-192H23	17	23823737	23824010
RP11-196O16	7	15830017	16012345
RP11-197O4	19	10248852	10410584
RP11-210O14	5	60203778	60204237
RP11-214N9	2	9621466	9806012
RP11-215D10	11	119363929	119364258
RP11-215G15	5	10644878	10824706
RP11-226A18	4	182163894	182315828
RP11-227F6	8	62411200	62572729
RP11-231P15	11	62229957	62403825
RP11-235I1	Y	15196389	15196916
RP11-238I13	7	108691438	108845537
RP11-243A18	1	53742026	53925764
RP11-243K12	17	6065412	6217707
RP11-245L6	5	5879140	6020331
RP11-245N4	2	70432673	70572498
RP11-249M12	5	115966010	116138288
RP11-256B9	19	57561867	57749886
RP11-256K9	Y	21069161	21235023
RP11-261M11	X	24026688	24191468
RP11-262P9	14	93946930	93947549
RP11-263N12	7	89128066	89280831
RP11-264E11	4	156762525	156916499
RP11-265I24	5	154429161	154604443
RP11-269M20	5	49907782	50093906
RP11-270H4	Y	26553936	26727165
RP11-274J22	5	41662376	41829385
RP11-276O18	5	109349873	109506373
RP11-292P9	Y	14395642	14396458
RP11-295K3	11	1585438	1785273
RP11-298I23	14	94901754	95067534
RP11-302L17	5	89564662	89728632
RP11-312B18	17	49013829	49212688
RP11-313C14	18	42350383	42350954
RP11-313P15	5	60735468	60897700
RP11-318A15	17	72107950	72271167
RP11-318G8	12	25394087	25557266
RP11-319P13	5	106747796	106920923
RP11-321G16	5	118271452	118444329
RP11-323F16	X	7305302	7483558
RP11-324M21	7	52473347	52673949
RP11-333E9	Y	12510498	12688537
RP11-338B22	8	477653	658324
RP11-338K17	12	122617529	122835868
RP11-343P21	7	24296364	24465893
RP11-343P9	8	136470371	136653380
RP11-346L24	14	48879652	49050953
RP11-349I16	11	94000385	94161720
RP11-351N6	5	26353486	26539834
RP11-353D5	8	92382762	92553372
RP11-353N19	14	91389787	91561645
RP11-354H2	7	115446926	115639145
RP11-365N19	14	102319935	102479461
RP11-386L3	Y	13880942	14052898
RP11-388F14	17	13211602	13416771
RP11-388K12	8	94214334	94424255
RP11-388M20	16	30954589	31190651
RP11-391B7	5	157384965	157573351
RP11-394L10	19	60914385	61088444
RP11-394O4	5	148642237	148846264
CTB-3C20	5	155562586	155563351
CTB-14D10	19	51023195	51151414
CTB-28J9	5	135549796	135738232
CTB-31C16	19	2595842	2773344
CTB-46B19	5	138219217	138414953
CTB-49A3	5	132506176	132704549
CTB-54G2	5	126918085	126918711
CTB-54I1	5	171714383	171955264
CTB-55A14	5	167592497	167807600
CTB-73D21	5	174474436	174643725
CTB-87L24	5	175835979	175909096
CTB-104P14	5	131642147	131731304
CTB-107A22	5	146975536	147089688
CTB-120L21	5	156426997	156427407
CTB-133C10	5	139529377	139663269
CTB-137O22	5	149978532	150055332
CTB-176I15	5	147869999	147926171
CTB-180C19	5	166550028	166647640
CTB-184C17	11	64626437	64718729
CTB-186G2	19	43766631	43893238
CTB-187L3	19	15415833	15568896
CTC-209K13	5	151319679	151506795
CTC-246B18	19	44539203	44539916
CTC-250I14	19	13100938	13216789
CTC-251H24	19	18202507	18412025
CTC-260F20	19	19418918	19574832
CTC-263A14	5	154417750	154418252
CTC-279E3	5	159195225	159278790
CTC-307M15	5	149219507	149349990
CTC-320C6	5	163117739	163118288
CTC-325L16	19	37636197	37664852
CTC-329H14	5	108016191	108180023
CTC-352M6	5	127603123	127759109
CTC-355H1	5	175139770	175266330
CTC-359D24	19	12006544	12159478
CTC-366N20	5	94527791	94663165
CTC-370H24	5	145152023	145152440
CTC-416D1	19	36894580	36979850
CTC-425H14	5	102291745	102448736
CTC-431G16	5	79084142	79219538
CTC-435M10	19	46479944	46480344
CTC-444D3	19	9041365	9197603
CTC-444N24	2	189908000	189965350
CTC-451A6	19	22570613	22729077
CTC-453E13	5	115147000	115297134
CTC-459F4	19	32891236	33099546
CTC-461G12	5	118981262	119111489
CTC-471F3	6	5060091	5209043
CTC-480C2	7	94753793	94754400
CTC-482H14	19	4998783	5138666
CTC-483I11	19	52341339	52342137
CTC-490G23	19	48463187	48656942
CTC-533D18	5	72794439	72920149
CTC-534K6	5	110059851	110181740
CTC-536A23	5	65352862	65454024
CTC-539A10	19	10699196	10699522
CTC-564E20	5	98073104	98073634
CTD-2001J20	19	35629568	35766588
CTD-2007F2	5	38200579	38306406
CTD-2011L22	5	92054239	92174507
CTD-2022G9	5	53469539	53470279
CTD-2043I16	19	33293142	33399234
CTD-2068C11	5	99850207	100001668
CTD-2081K17	14	38806058	38933843
CTD-2115H11	8	43315811	43438715
CTD-2174D2	5	74847814	74970806
CTD-2185H17	5	142505106	142742827
CTD-2200O3	5	75600638	75734191
CTD-2219P12	5	27359951	27463814
CTD-2231E14	19	16012544	16124561
CTD-2265D9	5	2570762	2724892
CTD-2267H19	5	36275837	36380871
CTD-2274H20	5	10359620	10495937
CTD-2276O24	5	50061472	50168170
CTD-2291F22	5	35388213	35513588
CTD-2323H12	5	141041469	141198799
CTD-2324F15	5	6304743	6305243
CTD-2332E11	19	20458451	20637715
CTD-2332G20	5	141852268	141998278
CTD-2337J16	19	59359392	59464022
CTD-2346M20	5	7426758	7530112
CTD-2515A14	16	24637564	24856451
CTD-2525J15	19	42010298	42199663
CTD-2527I21	19	40368327	40368790
CTD-2547N9	19	8490674	8703884
CTD-2571L23	19	52914892	53095367
CTD-2579N5	19	22774981	22949908
CTD-2629I16	8	6684740	6685317
CTD-3113P16	19	183116	327630
CTD-3138B18	19	63516095	63516696
CTD-3149D2	19	17561434	17787502
RP11-21M16	20	50933830	51109205
RP11-44B21	15	93987934	94138221
RP11-279K24	4	187430977	187431425
RP11-280K20	4	31647082	31810170
RP11-282B13	4	127572269	127572649
RP11-287F9	4	176619977	176704391
RP11-304A10	7	8757324	8909097
RP11-304A15	2	68918545	69082351
RP11-310I24	12	29550028	29733343
RP11-328M22	7	112086356	112241861
RP11-350K6	18	54867340	55049496
RP11-353O11	8	90077559	90220260
RP11-354C17	4	97132198	97291746
RP11-354H17	4	190095523	190290041
RP11-357N13	16	52428138	52626428
RP11-358A10	7	109812909	109973239
RP11-361H10	14	75653368	75833225
RP11-361M10	15	70693934	70907539
RP11-362A9	3	153502339	153697666
RP11-362K14	3	170975638	171133902
RP11-363D14	2	96493360	96656080
RP11-364L4	4	144506158	144671359
RP11-365H22	4	52501050	52678963
RP11-397E9	21	44672693	44846917
RP11-443I3	12	51493494	51676901
RP11-458J18	2	19386609	19569842
RP11-474N8	12	55727416	55727833
RP11-484I19	3	172293484	172503082
RP11-500A9	12	58917391	59098004
RP11-11O12	4	2656057	2728512
RP11-15G16	1	158660357	158660779
RP11-18C24	12	119377977	119513219
RP11-21K20	12	1719982	1855189
RP11-24N19	7	148031922	148195519
RP11-29A2	8	5106183	5256062
RP11-31I23	11	34935748	34935995
RP11-34K3	2	200825715	200826129
RP11-36H20	7	43232168	43401540
RP11-37E19	X	28778243	28778866
RP11-44C2	5	12130086	12282083
RP11-47L3	17	30523581	30685925
RP11-48O9	11	32892553	33037781
RP11-52M17	7	44283016	44463984
RP11-54I20	X	152226984	152406181
RP11-64B12	2	56343587	56515950
RP11-69O3	7	155000450	155155029
RP11-75P13	8	34287764	34455012
RP11-78O7	17	19614077	19748613
RP11-81K2	17	44754367	44942369
RP11-88B8	3	47858146	48047371
RP11-89A16	8	66009709	66192073
RP11-89H19	12	46666796	46667275
RP11-94C24	17	45862395	46041800
RP11-104F14	8	2303675	2304133
RP11-106E3	7	2584530	2584898
RP11-107L23	7	74778121	74960454
RP11-111G20	7	45056744	45221917
RP11-111I9	7	30188298	30188880
RP11-112N23	12	49019643	49198741
RP11-114H7	5	130314901	130412531
RP11-114H21	5	135915628	135916057
RP11-114P12	7	98651225	98815519
RP11-115K3	17	33321866	33322229
RP11-115P8	11	35657471	35810959
RP11-121A13	17	20112029	20230301
RP11-138N3	11	67929193	68101440
RP11-162P23	10	26993509	26993884
RP11-164G17	14	70557831	70558278
RP11-172O13	7	5511430	5651793
RP11-173A8	14	74297073	74478914
RP11-195L14	7	12725785	12886328
RP11-202G24	12	76503326	76638517
RP11-208G20	7	151364979	151538785
RP11-211J15	7	20980655	21148060
RP11-212B1	7	86712927	86861070
RP11-232C20	7	26555495	26556050
RP11-233L14	14	71292765	71341153
RP11-237G17	7	140718440	140786392
RP11-256P1	5	137785372	137785868
RP11-260E18	5	16679325	16726662
RP11-264K23	7	123518592	123527870
RP11-269G2	5	13218128	13374982
RP11-277E18	12	7918177	7918979
RP11-293B1	12	76503359	76638486
RP11-302C22	7	146890984	147065895
RP11-302O8	11	30562442	30743715
RP11-313H6	7	83278296	83442066
RP11-313P13	7	71777469	71777891
RP11-314A5	3	51806508	51927169
RP11-317C13	7	153396242	153448180
RP11-320N7	12	3999892	4189702
RP11-323F16	X	7482896	7483555
RP11-328J14	16	70783699	70973594
RP11-333E1	17	5165932	5166614
RP11-333G13	7	100982209	101197397
RP11-343J14	7	78117420	78292282
RP11-349C2	8	145582815	145779789
RP11-352E12	7	10048508	10049316
RP11-358M3	7	67035574	67035991
RP11-374M7	7	116134625	116288498
RP11-374N3	17	41095612	41096064
RP11-374N8	7	143950114	144040232
RP11-380G21	7	97121010	97121501
RP11-384A20	7	121121507	121279367
RP11-390P24	17	34978799	34979103
RP11-392O1	17	38927004	39091531
RP11-392P1	7	10166632	10323923
RP11-402H20	X	153772121	153772786
RP11-403N12	7	16668353	16862507
RP11-415K6	5	14596450	14781468
RP11-425P5	7	6040767	6041302
RP11-437L1	7	129021133	129021533
RP11-447A21	3	52658450	52743025
RP11-451H11	12	5926585	5926958
RP11-452C13	7	157112754	157325041
RP11-466I1	11	29071526	29253144
RP11-467H10	7	76297417	76493961
RP11-472K18	8	144197593	144320316
RP11-472K20	11	35698571	35831557
RP11-493L12	12	45862358	46054280
RP11-506G7	17	38137289	38327610
RP11-506M12	7	99314269	99314749
RP11-509A1	21	21123964	21277726
RP11-511M9	5	165737022	165925395
RP11-468C2	9	24877888	25069382
RP11-470J20	9	109953950	110131864
RP11-490C5	9	15219945	15401987
RP11-490H9	9	76861448	77031282
RP11-495L19	9	23376562	23557443
RP11-503K16	9	18579957	18743091
RP11-509J21	9	3533199	3696631
RP11-509D8	9	4911574	5121406
RP11-513M16	9	19310518	19506748
RP11-527D15	9	9657611	9823754
RP11-534I8	9	113659179	113845753
RP11-540H22	9	106247901	106435604
RP11-15A1	19	49045897	49206630
RP11-15J24	2	205292152	205464525
RP11-15L18	2	239039974	239208490
RP11-15O17	4	126492880	126657894
RP11-16G11	8	122721235	122875986
RP11-16G16	4	106472238	106647451
RP11-16H11	8	4187855	4386741
RP11-16I17	4	94801057	94976523
RP11-16J22	2	148126866	148305218
RP11-16K5	11	95569628	95712661
RP11-16L7	18	73908671	74017409
RP11-16M12	3	78395760	78564986
RP11-16N2	4	61797081	61944663
RP11-17C4	4	158714222	158893663
RP11-17E16	8	130562466	130702085
RP11-17H6	3	104052002	104208021
RP11-17J14	18	19024453	19181574
RP11-17L5	2	43340140	43495352
RP11-17M8	8	137773461	137919469
RP11-17P8	4	89759784	89945788
RP11-18L17	3	24167259	24311442
RP11-18M17	4	54192064	54350927
RP11-19A8	2	48996730	49151272
RP11-19C20	4	87611708	87781015
RP11-19E11	2	119282016	119432098
RP11-19F13	4	48670487	48829699
RP11-19F16	17	52616475	52760769
RP11-19N21	8	16444047	16618550
RP11-20A14	18	25599572	25763880
RP11-20B7	3	73854905	74025974
RP11-20H14	11	104950107	105093266
RP11-20M7	4	32284288	32438544
RP11-20P9	8	108006920	108167162
RP11-21B21	16	87083724	87260485
RP11-21C5	8	69451201	69616969
RP11-21D20	11	70236623	70391405
RP11-21E8	8	102295847	102476213
RP11-21G19	11	101247718	101405229
RP11-21H5	5	16365822	16546966
RP11-21H20	7	47317837	47481567
RP11-21I1	12	68442353	68627676
RP11-21K12	12	127743820	127897086
RP11-21L17	2	154544456	154698306
RP11-541F16	9	82662629	82822736
RP11-545E17	9	128541257	128707904
[truncated: 4,466 more rows]
