# Supplementary material for: Matrix-comparative genomic hybridization from multicenter formalin-fixed paraffin-embedded colorectal cancer tissue blocks
Source: BMC Cancer. 2007 Apr 2;7:58. doi: 10.1186/1471-2407-7-58 (PMC3225877; doi:10.1186/1471-2407-7-58)
Supplement: Additional file 5 — Table 3. Genomic imbalances (1p to 22q) found by matrix-CGH of 19 cases of colon cancer, summarizing the chromosomal regions affected by loss and gain in more than one third of the patients. The table is a subset of additional file 6 (table 4). The cloned sequences are aligned in chromosomal order from 1p to 22q. They are denoted by their clone ID (RP) and their chromosomal localization. Their measured state of imbalance for patient 1 to 19 is displayed by color coding: white, balanced; orange, lost; green, gained. Black boxes, test sequences missing on the chip; gray boxes, sequences not evaluated due to poor quality. [file 1471-2407-7-58-S5.xls]

## Sheet: table 3 interesting regions
Table 3: Genomic imbalances (1p to 22q) found by matrix-CGH of 19 cases of colon cancer (subset of table 4), summarizing the chromosomal regions affected by loss and gain in more than one third of the patients. The table is a subset of Supplementary Table 4. The cloned sequences are aligned in chromosomal order from 1p to 22q. They are denoted by their clone ID (RP) and their chromosomal localiza…
		UICC IV							UICC II/III
Chromosomal localization	NCBI-Clone name	23	25	29	32	33	4	39	19	18	15	27	36	37	11	9	7	6	5	3
1p36.33	RP11-82D16						-1				1						1
1p36.3	RP4-650H14				-1		-1				1						1
1p36.3	RP5-1092a11				-1		-1				1
1p36.32-1p36.33	RP11-62M23						-1				1
1p36.3	RP11-62M23						-1				1
1p36.3	RP1-286d6	1					-1				1	1
1p36.3	RP3-467L1
1p	RP1-120g22	1							1						1
1p36.22	RP11-83p13								1		1
1p36.22	RP11-77l10								1		1
1p36.22	RP11-383e6						-1		1		1
1p36.22	RP11-340b24
1p36.21-1p36.21	RP11-265F14
1p36.1	RP11-224F8
1p36	RP1-150o5	1							1			1
1p34.2-34.3	RP11-276L11				-1		-1									-1	-1	-1	-1
1p32	RP11-235B24		-1				-1									-1	-1		-1
1p32	RP11-116m11
1p31.2-1p31.3	RP11-246N19				99
1p31.2-1p31.3	RP11-89A19		-1					-1					99	99
1p22.1-1p22.3	RP11-203A2				99
1p22	RP11-254E16				99			-1			-1
1p22	RP11-246O4
1p21	RP11-182H2						-1	-1	-1					1
1p13.3-1p13.3	RP11-284N8
1p13	RP11-72M14
6p24	RP11-168G4	99											1
6p22-6p23	RP11-22P23	99				99	99	99					99	99	99					99
6p22	RP5-1195D10				99		1						1		1	1		1	1	99
6p21.32-6p22.2	RP11-104P20						1						1		1	1		1	1
6p21.2	RP11-174E21											99
6p21.2	RP11-431A14								1				1
6p21.2	RP11-61A9																		99
6p21	RP11-533O20
6p21	RP11-298j23								1
6p21	RP11-973N23								1
6p21	RP11-17f15								1
6p21	RP11-119C22								1
6p21	RP11-54H13
6p21	RP5-1140G24						1						1		1					1
6p12	RP11-7H16						1													1
7p22.2	RP11-234N20		1	1	99	1	99	99					99	99	99					99
7p21.3	RP11-128J9																	1
7p15	RP11-66O14		1	1														1
7p14	RP11-75O22		1	1	99	99	99	99	99	99	99		99	99	99	99	99	99	99	99
7p12-7p13	RP11-26K7				99		99	99			-1		99	99	99					99
7p12.3-p12.1	RP11-339f13		1	1					1
7p12.3-p12.1	RP11-781c22		1	1
7p12.3-p12.1	RP11-220p9		1	1	1	1		1	1				1		1	1		1		1
7p12.3-p12.1	RP3-381E8		1	1	1	1		1	1						1	1		1		1
7p12.3-p12.1	RP5-818G16		1	1	1	1		1	1			1	1		1			1
7p12.3-p12.1	RP5-836H20		1	1	1	1		1	1			1			1	1		1
7p12.3-p12.1	RP5-866L11		1	1	1			1	1			1	1		1	1		1
7q11	RP5-1082M7		1	1				1	1
7q11.21	RP11-90O18								1
7q21.1-7q21.2	RP11-126A20
7q21.3	RP11-127F3			1	1			1
7q21-q22	RP11-507h24	1		1	1			1			-1					1		1
7q21-q22	RP11-332m5												99
7q21-q22	RP11-90h9			1
7q31	RP11-678p8			1
7q31	RP11-42l5		1	1	99	99	99	99	1				99	99	99	1		1		99
7q31	RP11-184i22			1	1		1	1							99	1		1
7q31	RP11-591a3			1			1	1	1	1	-1		1	1		1
7q31	Research Genetics 1074H20			1	1		1	1	1				1			1		1
7q31	Research Genetics 976Q10		1	1	99	99	99	99	1				99	99	99	1	99	1		99
7q31.1	RP11-86P18					99	99	99					99	99	99					99
7q31.3	RP11-48O1
7q33	RP11-22G20
7q35	RP11-106C6
7q36.3	RP11-58F7		1		1				1		-1
8q11.2	RP11-221P7													1
8q13.2	RP11-120N14			1										1
8q21.1-8q21.2	RP11-93E11			1										1
8q22	RP11-208E21						1						99	99
8q22	RP11-131O16			1			1			1				1
8q24.1	RP11-89K10								1					1
8q24.3	RP11-13A18			1					1	1	1			1
8q24.12-q24.13	RP1-7H2			1	1	1	99	1	1	1	1	1	1					1
8q24.12-q24.13	RP1-87J12			1	1			1	1	1				1				1
8q24.12-q24.13	RP1-291F15			1	99	99	99	99	1	1			99	99	99	1		1		99
8q24.12-q24.13	RP1-126C7			1			1	1	1	1				1		1		1		1
8q24.12-q24.13	RP1-268K19			1			1	1	1	1	1		1	1				1		1
8q24.12-q24.13	RP1-80K22			1			1	1	1	1	1			1
8q24.12-q24.13	RP1-127J8			1		99	99	99	1	1	1		99	99	99					99
8q24.12-q24.13	RP1-103G5			1			1	1	1	1	1			1				1
8q24.12-q24.13	RP1-318M14			1			1	1	1	1	1	1		1				1
8q24.12-q24.13	RP1-117K22			1			1	1	1					1
11q12	RP11-5F17
11q12-q13	RP11-9K14																1
11q13	RP11-804l21										1
11q13	RP11-300I6
11q13	RP11-15L8										1
11q13	RP11-49D19
11q13	RP11-256P19
11q13	RP11-119C13									1
11q13	RP11-124K14										1
11q13	RP11-266K14										1
11q16	RP11-300I6		99	99										1
11q13	Research Genetic 778P1
11q13	Research Genetic 888H15										1
11q13	RP11-642f7									1			1				1
11q13	RP11-664f20										1						1
11q13	RP11-256P19
11	RP11-783K16										1		1				1
11q13.5	RP11-877I6		99								1	99					1
11q14.1	RP11-19P3				1		1			1					1	1		1	1	1
11q21	RP11-16K5				1		1			1			99		1	1		1	1	1
11q22.1	RP11-258C1
11q22.3	RP11-56J3									1
11q22.1	RP11-236L10
11q22.1	RP11-28I24									1
11q22.2	RP11-33F6									1
11q22.2	RP11-563P16
11q22.3	RP11-179B7									1
11q22.3	RP11-91J5									1							99
11q22.3	RP11-648J7
11q22.3	RP11-736D3	1
11q22.3	ATM Clone 1				99	99	99	99	99	99	99		99	99	99				99	99
11q22.3	ATM Clone 2						99			1
11q22	RP11-264L21
11q22-11q23	RP11-97J23									1
11q23	RP11-209E9									1
11q23	RP11-85F4
11q23	RP11-660b16
11q23.3	RP11-223C4
11q24	RP11-35M6
11q25	RP11-27H17
13q12.1	RP11-8C15			1		1	1	1	1	1		1	1
13q12	RP11-89P22		1	1			1		1	1		1	1
13q13-13q14.1	RP11-9F13		1			1	1		1	1		1
13q14.1-q14.2	RP11-196p14		1				1	1	1	1		1
13q14.1-q14.2	RP11-174I10					1	1					1
13q14	RP1-86O1		1				1					1
13q14	RP1-211D19		1		99	99	99	99	99	99		1	99	99	99			99		99
13q14	RP1-105L4		1				1	1	1	1		1			1	1
13q14	RP1-173A12						1		1			1				1
13q14	RP1-105L4						1		1	1		1
13q14	RP1-29J15		1			1	1	1	1	1		1	99		1
13q14.3	RP1-250J10	99	1				1	1	1	1		1			1
13q14	RP1-295O18									99		1			1
13q14.3	RP1-277G5		1		99	99	99	99	99	99	99	1	99	99	99	99	99	99	99	99
13q14	RP1-269F22								1			1				1
13q14	RP1-256D7				99	99	99	99	99	99	99		99	99	99	99	99	99	99	99
13q14	RP1-197D1		1				1	1	1	1		1			1	1
13q21.1	RP11-205J24					1	1					1
13q21.3	RP11-37I8					1	1			1		1
13q21.3-13q22	RP11-122N18					1	1					1
13q22.1-13q31.1	RP11-131J24						1					1
13q33	RP11-25E13						1	1	1	1		1			1
13q34	RP11-230A15		1			1	1		1	1		1
13qter	RP1-249C13					1	1	1	1			1			1
18q11.2	RP11-59E12		-1							-1				1
18q12	RP11-90B5		-1							-1				-1
18q12	RP1-242N16		-1							-1				-1
18q21	RP11-43K24		-1	-1		-1				-1				-1
18q21.1	RP11-879D5		-1							-1				-1
18q21.1	RP11-729L2		-1	99						-1				-1
18q21.1	RP11-837I2		-1	-1	-1					-1				-1
18q21.1	RP11-31P16		-1	99		-1				-1				-1
18q21.2	RP11-850A17		-1	-1						-1				-1
18q21.2	RP11-85B8
18q21.2	RP11-61J14													-1
18q21.3	RP11-186b13		-1	-1			-1	-1		-1		-1		-1				99
18q21.3	RP11-869O1		-1	-1			-1	-1		-1		-1		-1
18q21.3	RP11-751P21		-1	-1		99	-1	-1		-1				-1
18q21.2	RP11-160B24		-1	-1		-1	-1	-1		-1				-1
18q21.31	RP11-760L24		-1	-1	-1		-1	-1		-1				-1					-1
18q21.31	RP11-407C18		-1	-1	-1		-1			-1		-1		-1					-1
18q21.32	RP11-735P10		-1	-1	-1					-1				-1
18q21.32	RP11-53O13											99
18q21.3	RP4-566B19
18q21.3	RP4-566C20
18q21.33	RP11-299P2	99	99	99	99	99	99	99	99	99	99	99	99	99	99	99	99	99	99	99
18q21.33	RP11-752A10		-1	-1	-1		-1			-1		99		-1	-1
18q21.33	RP11-146N18		-1	-1	-1		-1			-1				-1	-1
18q22.1-18q22.1	RP11-3K7		-1	-1			-1							-1
18q23	RP11-7H17		-1	-1			-1	1		-1				-1
18qter	RP1-171A17		-1	-1			-1	1		-1				-1
20q11.2	RP11-47O20		1	1	1			1	1	1			1			1			1
20q11-q13.2	Research Genetics 889D24	1	1	1				1	1	1			1			1		1	1
20q11-q13.2	Research Genetics 1049G16		1	1	1		1	1	1	1			1			1		1	1
20q12	RP11-71N16		1				1
20q12	RP5-832E18		1		1		1	1	1	1						1		1	1
20q13.1	RP11-24K24		1				1	1	1	1			1					1	1
20q13.2	RP11-973G14		1				1		1	1			1			1
20q13.2-q13.3	RP11-469D15	1	1		1		1		1	1			1		1	1		1
