# Supplementary material for: Matrix-comparative genomic hybridization from multicenter formalin-fixed paraffin-embedded colorectal cancer tissue blocks
Source: BMC Cancer. 2007 Apr 2;7:58. doi: 10.1186/1471-2407-7-58 (PMC3225877; doi:10.1186/1471-2407-7-58)
Supplement: Additional file 6 — Table 4. Genomic imbalances (1p to 22q) found by matrix-CGH of 19 cases of colon cancer. The cloned sequences are aligned in chromosomal order from 1p to 22q. They are denoted by their clone ID (RP) and their chromosomal localization. Their measured state of imbalance is displayed by color coding: white, balanced; orange, lost; green, gained. Black boxes, test sequences missing on the chip; gray boxes, sequences not evaluated due to poor quality. [file 1471-2407-7-58-S6.xls]

## Sheet: table 4 all clones
Table 4: Genomic imbalances (1p to 22q) found by matrix-CGH of 19 cases of colon cancer. The cloned sequences are aligned in chromosomal order from 1p to 22q. They are denoted by their clone ID (RP) and their chromosomal localization. Their measured state of imbalance is displayed by color coding: white, balanced; orange, lost; green, gained. Black boxes, test sequences missing on the chip; gray …
		UICC IV							UICC II/III
Chromosomal localization	NCBI-Clone name	23	25	29	32	33	4	39	19	18	15	27	36	37	11	9	7	6	5	3
1p36.33	RP11-82D16						-1				1						1
1p36.3	RP4-650H14				-1		-1				1						1
1p36.3	RP5-1092a11				-1		-1				1
1p36.32-1p36.33	RP11-62M23						-1				1
1p36.3	RP11-62M23						-1				1
1p36.3	RP1-286d6	1					-1				1	1
1p36.3	RP3-467L1
1p	RP1-120g22	1							1						1
1p36.22	RP11-83p13								1		1
1p36.22	RP11-77l10								1		1
1p36.22	RP11-383e6						-1		1		1
1p36.22	RP11-340b24
1p36.21-1p36.21	RP11-265F14
1p36.1	RP11-224F8
1p36	RP1-150o5	1							1			1
1p34.2-34.3	RP11-276L11				-1		-1									-1	-1	-1	-1
1p32	RP11-235B24		-1				-1									-1	-1		-1
1p32	RP11-116m11
1p31.2-1p31.3	RP11-246N19				99
1p31.2-1p31.3	RP11-89A19		-1					-1					99	99
1p22.1-1p22.3	RP11-203A2				99
1p22	RP11-254E16				99			-1			-1
1p22	RP11-246O4
1p21	RP11-182H2						-1	-1	-1					1
1p13.3-1p13.3	RP11-284N8
1p13	RP11-72M14
1q11-1q12	RP11-30I17						1							1
1q21.1	RP11-105E14						1						99	99
1q21.2/q22b	RP11-71L20			1			1				1			1
1q23.1	RP11-214H6			1			1				1			1
1q23/24.2	RP11-167M6						1							1
1q24.3-1q25.3	RP11-567D17						1							1
1q31	RP11-886E5						1							1
1q31.1-1q31.3	RP11-156A19
1q32	RP11-276c1						1							1
1q32	RP11-167J2
1q32.2	RP11-45F21						1
1q32.2	RP11-193p21						1				1			1
1q41	RP11-45L21						1							1
1q43	RP11-210F8				99	99	99	99					99	99	99		99			99
1q44	RP11-172P12													1
2p25.2	RP11-200F14
2p25.1	RP11-87J7															99
2p24.1	RP5-1128B3								1										99
2p24.1	RP1-69D13								1
2p24	RP5-1101H3								1
2p24.1	RP5-1107J18		1						1
2p24.1	RP11-355h10
2p23	RP11-57F9		1		99										1
2p22	RP11-163N11
2p16.1	RP11-81L7
2p12-2p13	RP11-87C16
2p13-p12	RP11-91E19					1
2p13-p12	RP11-91G19
2p13-p12	RP11-373L24	1
2p11.2	RP11-84M16					99	99	99						99	99					99
2q cen	RP11-693c22
2q	RP11-189L8
2q	RP11-89O22
2q12	RP11-8C18					99	99	99					99	99	99					99
2q12-13	RP11-95h5
2q14.1	RP11-218F21
2q21	RP11-9L19
2q22-2q23	RP11-13c20
2q24.2	RP11-50J20					99	99	99					99	99	99					99
2q26.3	RP11-245c23
2q26.3	RP11-682a21
2q31	RP11-61N23
2q32.3	RP11-30M1
2q33	RP11-47E6		1
2q35	RP11-53G6
2q35-36	RP11-247e23				99	99	99	99					99	99	99					99
2q37.1-2q37.2	RP11-156M13		1
3p26	RP11-204C23
3p25	RP11-854A2						99
3p24	RP11-245E5
3P22	RP11-286G5
3p21.3	RP11-189H19
3p21.2	RP11-804H8	1
3p14.1	RP11-154H23																			1
3p14	RP11-89O2																			1
3q13.2	RP11-12P11
3q13.33	RP11-359H3
3q21	RP11-205A6																	99
3q22	RP11-220J13
3q24	RP11-229G6
3q26	RP11-151A21	1
3q26.1	RP11-478O19
3q26.2	RP11-264d7							99
3q26.2	RP11-297J9
3q26.31	RP11-250A4
3q26.31	RP11-26K1
3q26.32	RP11-172G5
3q26.32	RP11-91A17
3q26.33	RP11-292L5
3q27	RP11-595B12
3q27	RP11-125E8
3q27	RP11-118F4				99	99	99	99			99		99	99	99		99		99	99
3q27	2091/K6
3q27.1	RP11-91K9
3q27.1	RP11-12L14
3q27.2	RP11-510K16
3q27.2	RP11-275H4
3q27.2	RP11-379C23					99	99	99					99	99	99					99
3q27.3	RP11-259I19
3q28	RP11-88P6
3q28	RP11-178K17					99	99	99					99	99	99					99
3q29	RP11-233N20
3qter	RP1-214P15	1			99	99	99	99	99	99	99		99	99	99	99	99	99	99	99
4p16.3	RP11-20I20	99	99	99	99	99	99	99	99	99	99	99	99	99	99	99	99	99	99	99
4p15.33	RP11-34C20				99
4p15.1	RP11-53F9												99
4p12-4p13	RP11-238D1							-1
4q12	RP11-210D19							-1
4q12	RP11-545h22
4q12	RP11-231c18
4q13	RP1-105B6											99
4q13-4q21	RP11-121P15
4q21	RP11-377g16
4q22	RP11-36K8
4q25-q31	RP11-671P3		-1		99	99	99	99	99	99	99			99	99	99	99	99	99	99
4q25-q31	RP11-204C12
4q26	RP11-18F11
4q28	RP11-14N24
4q31.1	RP11-5K16
4q32	RP11-177L7																	1
4q33-4q34	RP11-110O14																	1
4q35.2	RP11-237D3									-1
5p15.3	RP11-103L11			1
5p15.2-5p15.2	RP11-145B1			1						1			99
5p15.2	RP11-261b20			1						1
5p15.1	RP11-88L18			1	99	99	99	99					99	99	99					99
5p13.3-5p14	RP11-5N11									1
5p12	RP11-9G14														99
5q11.2	RP11-160f8			-1
5q12	RP11-19I19						1
5q12.1	RP11-143O12			-1			1				-1
5q14.1	RP11-275E14
5q21	RP11-277n18				99						-1
5q21	RP11-203j7
5q23	RP11-265m23
5q31.1-5q31.2	RP11-21C10					99	99	99					99	99	99					99
5q33	RP11-292F10					99	99	99					99	99	99					99
5q34-5q34	RP11-90N23										-1
5q34	RP11-94L2
5q35	RP11-69A18										-1
6p24	RP11-168G4	99											1
6p22-6p23	RP11-22P23	99				99	99	99					99	99	99					99
6p22	RP5-1195D10				99		1						1		1	1		1	1	99
6p21.32-6p22.2	RP11-104P20						1						1		1	1		1	1
6p21.2	RP11-174E21											99
6p21.2	RP11-431A14								1				1
6p21.2	RP11-61A9																		99
6p21	RP11-533O20
6p21	RP11-298j23								1
6p21	RP11-973N23								1
6p21	RP11-17f15								1
6p21	RP11-119C22								1
6p21	RP11-54H13
6p21	RP5-1140G24						1						1		1					1
6p12	RP11-7H16						1													1
6q12-6q13	RP11-2M9
6q14	RP1-236G8
6q15	RP11-32O2
6q16.1-6q16.2	RP11-14G17
6q21	RP11-249L21
6q21	RP11-165E15
6q21-6q22	RP11-59F18		1
6q21-6q22.1	RP11-390H10
6q21-6q22	RP11-59F18		1
6q22	RP11-428F8
6q22.1	RP11-28L24
6q22.1	RP11-75C8
6q22.1	RP11-344F20
6q21-6q22.2	RP11-510G24
6q22.3-6q25.1	RP11-307P5
6q24	RP11-40O24
6q22.1-6q22.3	RP11-174K4
6q22.2-6q22.3	RP11-28K19				99
6q22.1	RP11-59D10
6q22.31-6q22.33	RP11-138M12
6q22-q24	RP1-112M1
6q22-q24	RP1-197G15	1			1				1					-1	1	1
6q24.1	RP11-15H7
6q24.1-6q24.3	RP11-551A11
6q23.2-6q24.3	RP11-436I24
6q24.3-6q25.3	RP11-324P13
6q24.4-6q25.3	RP11-497D6									99
6q25.1	RP11-52B15
6q25.1	RP11-338O5						99						99	99	99					99
6q25.2-6q26	RP11-193H22													99
6q26	RP11-81H13
6q26	RP11-307K1
6q26-6q27	RP11-550N16
6q26-6q27	RP11-104N13
6q27	RP11-91O16						1						1
6q27	RP11-351J23						1	1					1
6q27	RP11-37D8							1
7p22.2	RP11-234N20		1	1	99	1	99	99					99	99	99					99
7p21.3	RP11-128J9																	1
7p15	RP11-66O14		1	1														1
7p14	RP11-75O22		1	1	99	99	99	99	99	99	99		99	99	99	99	99	99	99	99
7p12-7p13	RP11-26K7				99		99	99			-1		99	99	99					99
7p12.3-p12.1	RP11-339f13		1	1					1
7p12.3-p12.1	RP11-781c22		1	1
7p12.3-p12.1	RP11-220p9		1	1	1	1		1	1				1		1	1		1		1
7p12.3-p12.1	RP3-381E8		1	1	1	1		1	1						1	1		1		1
7p12.3-p12.1	RP5-818G16		1	1	1	1		1	1			1	1		1			1
7p12.3-p12.1	RP5-836H20		1	1	1	1		1	1			1			1	1		1
7p12.3-p12.1	RP5-866L11		1	1	1			1	1			1	1		1	1		1
7q11	RP5-1082M7		1	1				1	1
7q11.21	RP11-90O18								1
7q21.1-7q21.2	RP11-126A20
7q21.3	RP11-127F3			1	1			1
7q21-q22	RP11-507h24	1		1	1			1			-1					1		1
7q21-q22	RP11-332m5												99
7q21-q22	RP11-90h9			1
7q31	RP11-678p8			1
7q31	RP11-42l5		1	1	99	99	99	99	1				99	99	99	1		1		99
7q31	RP11-184i22			1	1		1	1							99	1		1
7q31	RP11-591a3			1			1	1	1	1	-1		1	1		1
7q31	Research Genetics 1074H20			1	1		1	1	1				1			1		1
7q31	Research Genetics 976Q10		1	1	99	99	99	99	1				99	99	99	1	99	1		99
7q31.1	RP11-86P18					99	99	99					99	99	99					99
7q31.3	RP11-48O1
7q33	RP11-22G20
7q35	RP11-106C6
7q36.3	RP11-58F7		1		1				1		-1
8p23.2	RP11-121F7							-1						1
8p22-8p23.1	RP11-92C1	1						-1						1
8p21-22	RP11-487G2													1
8p21	RP11-138J2								-1					1				-1
8p11.2	RP11-22K20						99		-1	-1			99	99				-1
8q11.2	RP11-221P7													1
8q13.2	RP11-120N14			1										1
8q21.1-8q21.2	RP11-93E11			1										1
8q22	RP11-208E21						1						99	99
8q22	RP11-131O16			1			1			1				1
8q24.1	RP11-89K10								1					1
8q24.3	RP11-13A18			1					1	1	1			1
8q24.12-q24.13	RP1-7H2			1	1	1	99	1	1	1	1	1	1					1
8q24.12-q24.13	RP1-87J12			1	1			1	1	1				1				1
8q24.12-q24.13	RP1-291F15			1	99	99	99	99	1	1			99	99	99	1		1		99
8q24.12-q24.13	RP1-126C7			1			1	1	1	1				1		1		1		1
8q24.12-q24.13	RP1-268K19			1			1	1	1	1	1		1	1				1		1
8q24.12-q24.13	RP1-80K22			1			1	1	1	1	1			1
8q24.12-q24.13	RP1-127J8			1		99	99	99	1	1	1		99	99	99					99
8q24.12-q24.13	RP1-103G5			1			1	1	1	1	1			1				1
8q24.12-q24.13	RP1-318M14			1			1	1	1	1	1	1		1				1
8q24.12-q24.13	RP1-117K22			1			1	1	1					1
9pter	RP1-310I18
9p24	RP11-122A20												99
9p24	Jak2 Clone 1					99	99	99					99	99	99					99
9p24	Jak2 Clone 2	1											99
9p22.1-9p23	RP11-87N24
9p21	RP11-149i2							-1						-1
9p21	RP11-149i2							-1						-1
9p21	RP11-89C6							-1
9p21	RP11-80J12
9p21	RP11-89J14
9p21	RP11-79E21
9p21	RP11-33O15
9p13-9p21	RP11-118C13
9p13	RP11-238K16
9p12-9p13	RP11-144L7				99	99	99	99	99	99	99		99	99	99	99	99	99	99	99
9q13-9q21.33	RP11-16N10
9q21.3-9q22.1	RP11-65C15
9q22.3-9q31	RP11-106N7
9q22.3	RP11-332m4
9q22.3	RP11-435o5
9q22.3	RP11-346o18
9q31-9q32	RP11-81P13
9q33	RP11-74E13				1
9q34	RP11-143f18				1						1
9q34.1	RP11-105c7										1
9q34.2	RP11-81P5
10p15.2	RP11-23O12				1			1						1		99
10p15	RP11-10D13				1			1						1
10p15	RP11-29A19
10p15	RP11-118K6							1
10p15	RP11-563J2							1						1
10p13	RP11-11L13				99	99	99	99	99	99	99		99	99	99	99	99	99	99	99
10p12.1	RP11-176P2													1
10p11.2	RP11-70B16				99	99	99		99	99					99	99				99
10q11.1-10q11.23	RP11-264A11													1
10q22.1	RP11-58O1				99									1
10q22.2	RP11-112F5
10q23	RP1-278N3													-1
10q23.3	RP11-10L13													-1
10q23.3	RP11-380g5													-1
10q24	RP11-397j18													1
10q24	RP11-512j3													1
10q24.1	RP11-594J24
10q24.2	RP11-483F11													1				-1	99	99
10q24.2	RP11-411B6				99						99						99	-1
10q24.2	RP11-108L7													1
10q24.31	RP11-541N10													1
10q24.32	RP11-89G15													1
10q24.32	RP11-170L14													1
10q24.33	RP11-16H23													1
10q24.33	RP11-596L14
10q24-10q25	RP11-287G20
10q25	RP11-525a16
10q25.3-q26.1	RP11-318c4
10q25.3-q26.1	RP11-107c16	99	99	99	99	99	99	99	99	99	99	99	99	99	99	99	99	99	99	99
10q26.2	RP11-32H11			1
11p15.4-11p15.5	RP11-120E20
11p15.2	RP11-91I5
11p14	RP1-295B17
11p13-11p14	RP11-215F2				99													99
11p11.2	RP11-79O11
11q12	RP11-5F17
11q12-q13	RP11-9K14																1
11q13	RP11-804l21										1
11q13	RP11-300I6
11q13	RP11-15L8										1
11q13	RP11-49D19
11q13	RP11-256P19
11q13	RP11-119C13									1
11q13	RP11-124K14										1
11q13	RP11-266K14										1
11q16	RP11-300I6		99	99										1
11q13	Research Genetic 778P1
11q13	Research Genetic 888H15										1
11q13	RP11-642f7									1			1				1
11q13	RP11-664f20										1						1
11q13	RP11-256P19
11	RP11-783K16										1		1				1
11q13.5	RP11-877I6		99								1	99					1
11q14.1	RP11-19P3				1		1			1					1	1		1	1	1
11q21	RP11-16K5				1		1			1			99		1	1		1	1	1
11q22.1	RP11-258C1
11q22.3	RP11-56J3									1
11q22.1	RP11-236L10
11q22.1	RP11-28I24									1
11q22.2	RP11-33F6									1
11q22.2	RP11-563P16
11q22.3	RP11-179B7									1
11q22.3	RP11-91J5									1							99
11q22.3	RP11-648J7
11q22.3	RP11-736D3	1
11q22.3	ATM Clone 1				99	99	99	99	99	99	99		99	99	99				99	99
11q22.3	ATM Clone 2						99			1
11q22	RP11-264L21
11q22-11q23	RP11-97J23									1
11q23	RP11-209E9									1
11q23	RP11-85F4
11q23	RP11-660b16
11q23.3	RP11-223C4
11q24	RP11-35M6
11q25	RP11-27H17
12p13.2	RP11-13C13													-1
12p13.1-p12 p27	RP11-59H1			1										-1
12p13	RP11-234B24													-1
12p13	Research Genetic 649M18			1					1					1
12p13	RP11-264f23			1					1					1
12p13	RP11-388f6			1	99		99		1				99	99	99					99
12p12.1	RP11-12D15			1					1					1
12p12	RP11-96B19			1	1				1
12p11.2	RP5-949K8			1	1				1			1		1	99	99
12p11	RP11-59N23			1								1		1
12q12	RP11-559C10
12q12-q14	RP11-302b13										1
12q13	RP11-603J24	99	99	99	99	99	99	99	99			99			1		99	99	99	99
12q13	RP5-878A14			1				99							1
12q13.2-q13.3	Gli 1 Clone1										1
12q13.2-q13.3	Gli 2 Clone 2										1	1
12q13.2-q13.3	Gli 3 Clone 3										1
12q13.2-13.3	RP11-973D8
12q13-q14	RP11-571m6										1
12q13-q14	RP11-564p5
12q13-q14	RP11-52n20										1
12q13	MDM Clone 1				1						1
12q13	MDM Clone 2			1	1						1
12q14.3-q15	RP11-639a4	99			1						1	99
12q14.3-q15	RP11-611o2										1
12q14.3-q15	RP11-1064p9										1
12q13-q15	RP5-872L16			1	1						1				1
12q13-q15	RP4-773P8			1					99			1			1
12q13-q15	RP5-872J15				1						1	1
12q13-q15	RP4-765L13
12q14	RP11-571m6										1
12q14.3	RP11-512G13
12q23	RP11-362A1
12q23.1	RP11-541G9
12q24	RP11-112B19										1
12q24.11	RP11-608E13				1						1
12q24.21	RP11-25E2
12q24.23	RP11-131H7										1
12q24.31	RP11-486O12
12q24.32-12q24.32	RP11-526P6				1
13q12.1	RP11-8C15			1		1	1	1	1	1		1	1
13q12	RP11-89P22		1	1			1		1	1		1	1
13q13-13q14.1	RP11-9F13		1			1	1		1	1		1
13q14.1-q14.2	RP11-196p14		1				1	1	1	1		1
13q14.1-q14.2	RP11-174I10					1	1					1
13q14	RP1-86O1		1				1					1
13q14	RP1-211D19		1		99	99	99	99	99	99		1	99	99	99			99		99
13q14	RP1-105L4		1				1	1	1	1		1			1	1
13q14	RP1-173A12						1		1			1				1
13q14	RP1-105L4						1		1	1		1
13q14	RP1-29J15		1			1	1	1	1	1		1	99		1
13q14.3	RP1-250J10	99	1				1	1	1	1		1			1
13q14	RP1-295O18									99		1			1
13q14.3	RP1-277G5		1		99	99	99	99	99	99	99	1	99	99	99	99	99	99	99	99
13q14	RP1-269F22								1			1				1
13q14	RP1-256D7				99	99	99	99	99	99	99		99	99	99	99	99	99	99	99
13q14	RP1-197D1		1				1	1	1	1		1			1	1
13q21.1	RP11-205J24					1	1					1
13q21.3	RP11-37I8					1	1			1		1
13q21.3-13q22	RP11-122N18					1	1					1
13q22.1-13q31.1	RP11-131J24						1					1
13q33	RP11-25E13						1	1	1	1		1			1
13q34	RP11-230A15		1			1	1		1	1		1
13qter	RP1-249C13					1	1	1	1			1			1
14q11.1b	RP11-324B11
14q12-14q13	RP11-37F23							99
14q13.3	RP11-465B6
14q21	RP11-52O23		-1
14q23.1-14q23.2	RP11-445J13				99
14q24.3	RP11-501I4									-1
14q24.3	RP11-81O20									-1
14q32.12	RP11-374H13									-1
14q32.13-14q32.2	RP11-300N18		-1							-1				-1
14q32.2	RP11-483K13		-1							-1				-1
14q32.32	RP11-502A24									-1				-1
14q32.32	RP11-454M12									-1
14q32.33d	RP11-435F10					1
14q32.3	RP11-982m15					1						99
15q11.2	RP11-171C8						-1								-1
15q14	RP11-37C7						-1
15q21	RP11-221H24				99	99	99	99					99	99	99					99
15q22	RP11-54P3
15q23	RP1-270B20						-1		1					-1
15q25	RP11-116L7	99
15q25	RP1-155M4
15q25	RP1-217O12						99
15q26.2	RP11-120N1
16p13.3	RP11-657d15								1		1
16p13.3	RP11-304l19										1
16p13.3	RP11-417B20								1				99
16p13.1	RP11-474I24
16q11.2-16q12.1	RP11-474B12
16q12.1	RP11-321D3
16q13-16q13	RP11-406F21				99	99	99	99	99	99	99		99	99	99	99	99	99	99	99
16q13	RP11-406F21
16q22.1	RP11-495A4												99
16q24	RP11-443M9												99
16q24.1	RP11-442O1
16qter	RP1-271E15
17p13.3	RP11-4F24													-1
17p13.3	RP11-587F22						-1			-1				-1
17p13.2	RP11-459C13						-1			-1				-1
17p13.2	RP11-457I18									-1			99	99
17p13.2	RP11-61B20									-1				-1
17p13.2	RP11-89D11									-1		99		-1
17p	TP53													-1
17p13.1	RP11-199f11													-1
17p13.1	RP11-405P10													-1
17p13.1	RP11-55C13									-1				-1
17p13.1	RP11-9A21													-1
17p13	RP11-91C8									-1				-1
17p12	RP11-385G5		-1				-1			-1				-1
17p12	RP11-89K6		-1				-1			-1				-1
17p	RP11-746E8				99	99	99	99		-1			99	99	99		99			99
17p11.2-p12	RP11-273K13													-1
17p11.2-p12	RP11-160e2						99							-1			1
17p11	RP11-90G21									-1				-1
17p11	RP11-218e15													-1
17q11.2	RP11-451o6		1				99	99					99	99	99					99
17q11.2	RP11-592f3		1
17q11.2	RP11-796d12		1
17q11.2	RP11-723n9		1
17q11.2	RP11-98b5		1			99	99	99					99	99	99					99
17q11.2	RP11-398A1																	99
17q12	RP11-81D5
17q12	RP11-79K15
17q12	RP5-842H4												1				1			1
17q12	RP5-842L10						1						1				1			1
17q21	RP11-268H17						1
17q21	RP11-266I24
17q21.1	RP11-79O9		1		99	1	99							99	99					99
17q21.1	RP11-62N23																			1
17q21.1	RP1-227J12	99	99	99	99	99	99	99	99	99	99	99	99	99	99	99	99	99	99	99
17q23	RP11-681k10						99						99	99						99
17q23	RP11-399o18
17q23	RP11-567l7
17q23	RP11-767p9
17q24	RP11-225G19
17q25.1-17q25.1	RP11-399J11
17q25.3	RP11-537M14			1
17q25.3	RP11-46e14			1	99	99	99	99		1			99	99	99		1			99
18p11.32	RP11-55N14		-1
18p11.32	RP11-88C10
18p11.31	RP11-102E12													1
18p11.22	RP11-67I20		-1						99					1
18q11.2	RP11-59E12		-1							-1				1
18q12	RP11-90B5		-1							-1				-1
18q12	RP1-242N16		-1							-1				-1
18q21	RP11-43K24		-1	-1		-1				-1				-1
18q21.1	RP11-879D5		-1							-1				-1
18q21.1	RP11-729L2		-1	99						-1				-1
18q21.1	RP11-837I2		-1	-1	-1					-1				-1
18q21.1	RP11-31P16		-1	99		-1				-1				-1
18q21.2	RP11-850A17		-1	-1						-1				-1
18q21.2	RP11-85B8
18q21.2	RP11-61J14													-1
18q21.3	RP11-186b13		-1	-1			-1	-1		-1		-1		-1				99
18q21.3	RP11-869O1		-1	-1			-1	-1		-1		-1		-1
18q21.3	RP11-751P21		-1	-1		99	-1	-1		-1				-1
18q21.2	RP11-160B24		-1	-1		-1	-1	-1		-1				-1
18q21.31	RP11-760L24		-1	-1	-1		-1	-1		-1				-1					-1
18q21.31	RP11-407C18		-1	-1	-1		-1			-1		-1		-1					-1
18q21.32	RP11-735P10		-1	-1	-1					-1				-1
18q21.32	RP11-53O13											99
18q21.3	RP4-566B19
18q21.3	RP4-566C20
18q21.33	RP11-299P2	99	99	99	99	99	99	99	99	99	99	99	99	99	99	99	99	99	99	99
18q21.33	RP11-752A10		-1	-1	-1		-1			-1		99		-1	-1
18q21.33	RP11-146N18		-1	-1	-1		-1			-1				-1	-1
18q22.1-18q22.1	RP11-3K7		-1	-1			-1							-1
18q23	RP11-7H17		-1	-1			-1	1		-1				-1
18qter	RP1-171A17		-1	-1			-1	1		-1				-1
19p13.3	RP11-211I3									-1			99	99
19p13.1	RP11-107O2
19q13	RP11-3n16										1
19q13	RP11-84C16										1		1				1
19q13	RP11-778F12		1						1	1	1		1			1	1		1
19q13.1	RP11-92J4									99	1
19q13.1	RP4-787M2										1
19q13.1	RP1-31N20	1									1
19q13.1-q13.2	RP11-764P20										1
19q13.2	RP11-21J15										1
19q13.4	RP11-35J17										1
19q13.3-q13.4	RP11-3n16										1
19q13.3-q13.4	RP11-79I16										1
19q13.3-q13.4	RP11-35J17										1
20p13	RP11-26F18		1					1
20p12	RP11-60N17		1					1
20p	RP11-778f19					1
20	RP11-107L14		1
20q11.2	RP11-47O20		1	1	1			1	1	1			1			1			1
20q11-q13.2	Research Genetics 889D24	1	1	1				1	1	1			1			1		1	1
20q11-q13.2	Research Genetics 1049G16		1	1	1		1	1	1	1			1			1		1	1
20q12	RP11-71N16		1				1
20q12	RP5-832E18		1		1		1	1	1	1						1		1	1
20q13.1	RP11-24K24		1				1	1	1	1			1					1	1
20q13.2	RP11-973G14		1				1		1	1			1			1
20q13.2-q13.3	RP11-469D15	1	1		1		1		1	1			1		1	1		1
21q11	RP11-61A21														1
21q21	RP11-53K11		-1								-1
21q21.3	RP11-267O12
21q22	RP11-191I6
21q22	RP5-122C7														1
21q22	RP5-169K17		-1		99	99	99	99	99	99	99			99	99	99	99	99	99	99
21qter	RP1-275M23
22q12	RP4-690I15			-1		99
22q12.1	RP11-29I20			-1
22q12.2	RP1-76b20														99
22q12.2	RP1-149p9	99
22q12.3	RP11-5I24	1
22q12-q13.1	RP11-235o23	99	99	99	99	99	99	99	99	99	99	99	99	99	99	99	99	99	99	99
22q13.2	RP11-135L16			-1			-1							-1
22q13.2	RP1-111J24						-1							-1
22q13.2	RP1-100G10						-1
22q13.3	RP11-133P21
